# Supplementary material for: Variation, Evolution, and Correlation Analysis of C+G Content and Genome or Chromosome Size in Different Kingdoms and Phyla
Source: PLoS One. 2014 Feb 13;9(2):e88339. doi: 10.1371/journal.pone.0088339 (PMC3923770; doi:10.1371/journal.pone.0088339)
Supplement: Table S1 — Genome and chromosome ID list. (XLSX) [file pone.0088339.s002.xlsx]

## Sheet: Sheet1
Table S1. Genome and chromosome list.
Group of organism	Subgroup or species	DEFINITION (Chr)
Archaea_Crenarchaeota	Archaea_Crenarchaeota	>gi|119718918|ref|NC_008698.1| Thermofilum pendens Hrk 5 chromosome, complete genome
Archaea_Crenarchaeota	Archaea_Crenarchaeota	>gi|119871520|ref|NC_008701.1| Pyrobaculum islandicum DSM 4184 chromosome, complete genome
Archaea_Crenarchaeota	Archaea_Crenarchaeota	>gi|124026906|ref|NC_008818.1| Hyperthermus butylicus DSM 5456 chromosome, complete genome
Archaea_Crenarchaeota	Archaea_Crenarchaeota	>gi|126458628|ref|NC_009073.1| Pyrobaculum calidifontis JCM 11548 chromosome, complete genome
Archaea_Crenarchaeota	Archaea_Crenarchaeota	>gi|126464913|ref|NC_009033.1| Staphylothermus marinus F1 chromosome, complete genome
Archaea_Crenarchaeota	Archaea_Crenarchaeota	>gi|145590267|ref|NC_009376.1| Pyrobaculum arsenaticum DSM 13514 chromosome, complete genome
Archaea_Crenarchaeota	Archaea_Crenarchaeota	>gi|146302785|ref|NC_009440.1| Metallosphaera sedula DSM 5348 chromosome, complete genome
Archaea_Crenarchaeota	Archaea_Crenarchaeota	>gi|156936795|ref|NC_009776.1| Ignicoccus hospitalis KIN4/I chromosome, complete genome
Archaea_Crenarchaeota	Archaea_Crenarchaeota	>gi|15896971|ref|NC_002754.1| Sulfolobus solfataricus P2 chromosome, complete genome
Archaea_Crenarchaeota	Archaea_Crenarchaeota	>gi|159040592|ref|NC_009954.1| Caldivirga maquilingensis IC-167 chromosome, complete genome
Archaea_Crenarchaeota	Archaea_Crenarchaeota	>gi|171184485|ref|NC_010525.1| Pyrobaculum neutrophilum V24Sta chromosome, complete genome
Archaea_Crenarchaeota	Archaea_Crenarchaeota	>gi|18311643|ref|NC_003364.1| Pyrobaculum aerophilum str. IM2 chromosome, complete genome
Archaea_Crenarchaeota	Archaea_Crenarchaeota	>gi|218883314|ref|NC_011766.1| Desulfurococcus kamchatkensis 1221n chromosome, complete genome
Archaea_Crenarchaeota	Archaea_Crenarchaeota	>gi|227826411|ref|NC_012588.1| Sulfolobus islandicus M.14.25 chromosome, complete genome
Archaea_Crenarchaeota	Archaea_Crenarchaeota	>gi|227829020|ref|NC_012589.1| Sulfolobus islandicus L.S.2.15 chromosome, complete genome
Archaea_Crenarchaeota	Archaea_Crenarchaeota	>gi|229577818|ref|NC_012622.1| Sulfolobus islandicus Y.G.57.14 chromosome, complete genome
Archaea_Crenarchaeota	Archaea_Crenarchaeota	>gi|229580722|ref|NC_012623.1| Sulfolobus islandicus Y.N.15.51 chromosome, complete genome
Archaea_Crenarchaeota	Archaea_Crenarchaeota	>gi|229583573|ref|NC_012632.1| Sulfolobus islandicus M.16.27 chromosome, complete genome
Archaea_Crenarchaeota	Archaea_Crenarchaeota	>gi|238618479|ref|NC_012726.1| Sulfolobus islandicus M.16.4 chromosome, complete genome
Archaea_Crenarchaeota	Archaea_Crenarchaeota	>gi|24473558|ref|NC_003106.2| Sulfolobus tokodaii str. 7 chromosome, complete genome
Archaea_Crenarchaeota	Archaea_Crenarchaeota	>gi|284996407|ref|NC_013769.1| Sulfolobus islandicus L.D.8.5 chromosome, complete genome
Archaea_Crenarchaeota	Archaea_Crenarchaeota	>gi|296241748|ref|NC_014160.1| Thermosphaera aggregans DSM 11486 chromosome, complete genome
Archaea_Crenarchaeota	Archaea_Crenarchaeota	>gi|297526028|ref|NC_014205.1| Staphylothermus hellenicus DSM 12710 chromosome, complete genome
Archaea_Crenarchaeota	Archaea_Crenarchaeota	>gi|302347802|ref|NC_014374.1| Acidilobus saccharovorans 345-15 chromosome, complete genome
Archaea_Crenarchaeota	Archaea_Crenarchaeota	>gi|305662445|ref|NC_014471.1| Ignisphaera aggregans DSM 17230 chromosome, complete genome
Archaea_Crenarchaeota	Archaea_Crenarchaeota	>gi|307594149|ref|NC_014537.1| Vulcanisaeta distributa DSM 14429 chromosome, complete genome
Archaea_Crenarchaeota	Archaea_Crenarchaeota	>gi|320100209|ref|NC_014961.1| Desulfurococcus mucosus DSM 2162 chromosome, complete genome
Archaea_Crenarchaeota	Archaea_Crenarchaeota	>gi|325967528|ref|NC_015151.1| Vulcanisaeta moutnovskia 768-28 chromosome, complete genome
Archaea_Crenarchaeota	Archaea_Crenarchaeota	>gi|327309922|ref|NC_015315.1| Thermoproteus uzoniensis 768-20 chromosome, complete genome
Archaea_Crenarchaeota	Archaea_Crenarchaeota	>gi|330833867|ref|NC_015435.1| Metallosphaera cuprina Ar-4 chromosome, complete genome
Archaea_Crenarchaeota	Archaea_Crenarchaeota	>gi|332795693|ref|NC_015518.1| Acidianus hospitalis W1 chromosome, complete genome
Archaea_Crenarchaeota	Archaea_Crenarchaeota	>gi|347522554|ref|NC_015931.1| Pyrolobus fumarii 1A chromosome, complete genome
Archaea_Crenarchaeota	Archaea_Crenarchaeota	>gi|374325525|ref|NC_016645.1| Pyrobaculum sp. 1860 chromosome, complete genome
Archaea_Crenarchaeota	Archaea_Crenarchaeota	>gi|379002962|ref|NC_016885.1| Pyrobaculum oguniense TE7 chromosome, complete genome
Archaea_Crenarchaeota	Archaea_Crenarchaeota	>gi|384432549|ref|NC_017274.1| Sulfolobus solfataricus 98/2 chromosome, complete genome
Archaea_Crenarchaeota	Archaea_Crenarchaeota	>gi|385772020|ref|NC_017275.1| Sulfolobus islandicus HVE10/4 chromosome, complete genome
Archaea_Crenarchaeota	Archaea_Crenarchaeota	>gi|385774741|ref|NC_017276.1| Sulfolobus islandicus REY15A chromosome, complete genome
Archaea_Crenarchaeota	Archaea_Crenarchaeota	>gi|385805051|ref|NC_017461.1| Fervidicoccus fontis Kam940 chromosome, complete genome
Archaea_Crenarchaeota	Archaea_Crenarchaeota	>gi|389860324|ref|NC_017954.1| Thermogladius cellulolyticus 1633 chromosome, complete genome
Archaea_Crenarchaeota	Archaea_Crenarchaeota	>gi|390937752|ref|NC_018001.1| Desulfurococcus fermentans DSM 16532 chromosome, complete genome
Archaea_Crenarchaeota	Archaea_Crenarchaeota	>gi|429216255|ref|NC_019791.1| Caldisphaera lagunensis DSM 15908 chromosome, complete genome
Archaea_Crenarchaeota	Archaea_Crenarchaeota	>gi|70605853|ref|NC_007181.1| Sulfolobus acidocaldarius DSM 639 chromosome, complete genome
Archaea_Euryarchaeota	Archaea_Euryarchaeota	>gi|222451341|gb|CP001365.1| Halorubrum lacusprofundi ATCC 49239 chromosome 1, complete sequence
Archaea_Euryarchaeota	Archaea_Euryarchaeota	>gi|222454053|gb|CP001366.1| Halorubrum lacusprofundi ATCC 49239 chromosome 2, complete sequence
Archaea_Euryarchaeota	Archaea_Euryarchaeota	>gi|343781660|gb|CP002921.1| Haloarcula hispanica ATCC 33960 chromosome I, complete sequence
Archaea_Euryarchaeota	Archaea_Euryarchaeota	>gi|343784702|gb|CP002922.1| Haloarcula hispanica ATCC 33960 chromosome II, complete sequence
Archaea_Euryarchaeota	Archaea_Euryarchaeota	>gi|55229667|gb|AY596297.1| Haloarcula marismortui ATCC 43049 chromosome I, complete sequence
Archaea_Euryarchaeota	Archaea_Euryarchaeota	>gi|55232799|gb|AY596298.1| Haloarcula marismortui ATCC 43049 chromosome II, complete sequence
Archaea_Nanoarchaeota	Archaea_Nanoarchaeota	>gi|38349555|ref|NC_005213.1| Nanoarchaeum equitans Kin4-M chromosome, complete genome
Archaea_Nanoarchaeota	Archaea_Nanoarchaeota	>gi|485654388|gb|APJZ01000007.1| Nanoarchaeote Nst1 Nst1_C7, whole genome shotgun sequence
Archaea_Nanoarchaeota	Archaea_Nanoarchaeota	>gi|485654446|gb|APJZ01000006.1| Nanoarchaeote Nst1 Nst1_C6, whole genome shotgun sequence
Archaea_Nanoarchaeota	Archaea_Nanoarchaeota	>gi|485654466|gb|APJZ01000005.1| Nanoarchaeote Nst1 Nst1_C5, whole genome shotgun sequence
Archaea_Nanoarchaeota	Archaea_Nanoarchaeota	>gi|485654528|gb|APJZ01000004.1| Nanoarchaeote Nst1 Nst1_C4, whole genome shotgun sequence
Archaea_Nanoarchaeota	Archaea_Nanoarchaeota	>gi|485654568|gb|APJZ01000003.1| Nanoarchaeote Nst1 Nst1_C3, whole genome shotgun sequence
Archaea_Nanoarchaeota	Archaea_Nanoarchaeota	>gi|485654653|gb|APJZ01000002.1| Nanoarchaeote Nst1 Nst1_C2, whole genome shotgun sequence
Archaea_Nanoarchaeota	Archaea_Nanoarchaeota	>gi|485654872|gb|APJZ01000001.1| Nanoarchaeote Nst1 Nst1_C1, whole genome shotgun sequence
Archaea_Thaumarchaeota	Archaea_Thaumarchaeota	>gi|118193734|gb|DP000238.1| Cenarchaeum symbiosum A, complete genome
Archaea_Thaumarchaeota	Archaea_Thaumarchaeota	>gi|160338813|gb|CP000866.1| Nitrosopumilus maritimus SCM1, complete genome
Archaea_Thaumarchaeota	Archaea_Thaumarchaeota	>gi|407045174|gb|CP003842.1| Candidatus Nitrosopumilus koreensis AR1, complete genome
Archaea_Thaumarchaeota	Archaea_Thaumarchaeota	>gi|407047065|gb|CP003843.1| Candidatus Nitrosopumilus sp. AR2, complete genome
Archaea_Thaumarchaeota	Archaea_Thaumarchaeota	>gi|408363220|gb|CP002408.1| Candidatus Nitrososphaera gargensis Ga9.2, complete genome
BacP_ActinoGroup	Bac GramP_Actinobacteria	>gi|395136682|gb|CP003248.1| Mycobacterium tuberculosis H37Rv, complete genome
BacP_ActinoGroup	Bac GramP_Actinobacteria	>gi|395140796|gb|CP002734.1| Propionibacterium propionicum F0230a, complete genome
BacP_ActinoGroup	Bac GramP_Actinobacteria	>gi|395456521|gb|CP003699.1| Mycobacterium massiliense str. GO 06, complete genome
BacP_ActinoGroup	Bac GramP_Actinobacteria	>gi|398314590|gb|CP003729.1| Amycolatopsis mediterranei S699, complete genome
BacP_ActinoGroup	Bac GramP_Actinobacteria	>gi|399228992|gb|CP001663.1| Mycobacterium smegmatis str. MC2 155, complete genome
BacP_ActinoGroup	Bac GramP_Actinobacteria	>gi|402798256|gb|CP003788.1| Nocardiopsis alba ATCC BAA-2165, complete genome
BacP_ActinoGroup	Bac GramP_Actinobacteria	>gi|403227528|gb|CP003203.1| Arthrobacter sp. Rue61a, complete genome
BacP_ActinoGroup	Bac GramP_Actinobacteria	>gi|403643428|gb|CP002907.1| Gordonia sp. KTR9, complete genome
BacP_ActinoGroup	Bac GramP_Actinobacteria	>gi|405126727|gb|CP002275.1| Mycobacterium indicus pranii MTCC 9506, complete genome
BacP_ActinoGroup	Bac GramP_Actinobacteria	>gi|407304062|gb|CP003876.1| Nocardia brasiliensis ATCC 700358, complete genome
BacP_ActinoGroup	Bac GramP_Actinobacteria	>gi|407902950|gb|CP003877.1| Propionibacterium acnes C1, complete genome
BacP_ActinoGroup	Bac GramP_Actinobacteria	>gi|408465077|gb|CP003325.1| Bifidobacterium asteroides PRL2011, complete genome
BacP_ActinoGroup	Bac GramP_Actinobacteria	>gi|410821238|gb|CP003493.1| Propionibacterium acidipropionici ATCC 4875, complete genome
BacP_ActinoGroup	Bac GramP_Actinobacteria	>gi|433294648|gb|CP003078.1| Mycobacterium smegmatis JS623, complete genome
BacP_ActinoGroup	Bac GramP_Actinobacteria	>gi|442581001|gb|CP003899.1| Mycobacterium liflandii 128FXT, complete genome
BacP_ActinoGroup	Bac GramP_Actinobacteria	>gi|448276180|gb|CP004085.1| Corynebacterium urealyticum DSM 7111, complete genome
BacP_ActinoGroup	Bac GramP_Actinobacteria	>gi|451789617|gb|CP003720.1| Streptomyces hygroscopicus subsp. jinggangensis TL01, complete genome
BacP_ActinoGroup	Bac GramP_Actinobacteria	>gi|451902131|gb|CP003697.1| Corynebacterium halotolerans YIM 70093 = DSM 44683, complete genome
BacP_ActinoGroup	Bac GramP_Actinobacteria	>gi|459383173|gb|CP004354.1| Corynebacterium callunae DSM 20147, complete genome
BacP_ActinoGroup	Bac GramP_Actinobacteria	>gi|459650308|gb|CP003900.2| Mycobacterium bovis BCG str. Korea 1168P, complete genome
BacP_ActinoGroup	Bac GramP_Actinobacteria	>gi|469497741|gb|CP004346.1| Bifidobacterium thermophilum RBL67, complete genome
BacP_ActinoGroup	Bac GramP_Actinobacteria	>gi|477542455|gb|CP004370.1| Streptomyces albus J1074, complete genome
BacP_ActinoGroup	Bac GramP_Actinobacteria	>gi|478739819|gb|CP005082.1| Mycobacterium tuberculosis str. Beijing/NITR203, complete genome
BacP_ActinoGroup	Bac GramP_Actinobacteria	>gi|478743931|gb|CP003990.1| Streptomyces sp. PAMC26508, complete genome
BacP_ActinoGroup	Bac GramP_Actinobacteria	>gi|480313929|gb|CP005287.1| Propionibacterium avidum 44067, complete genome
BacP_ActinoGroup	Bac GramP_Actinobacteria	>gi|481319564|gb|CP003293.1| Propionibacterium acnes HL096PA1, complete genome
BacP_ActinoGroup	Bac GramP_Actinobacteria	>gi|485091803|gb|CP005080.1| Streptomyces fulvissimus DSM 40593, complete genome
BacP_ActinoGroup	Bac GramP_Actinobacteria	>gi|492002190|gb|CP005929.1| Actinoplanes sp. N902-109, complete genome
BacP_ActinoGroup	Bac GramP_Actinobacteria	>gi|492059766|gb|CP004886.1| Mycobacterium tuberculosis str. Haarlem/NITR202, complete genome
BacP_ActinoGroup	Bac GramP_Actinobacteria	>gi|492065852|gb|CP005386.1| Mycobacterium tuberculosis CAS/NITR204, complete genome
BacP_ActinoGroup	Bac GramP_Actinobacteria	>gi|492073345|gb|CP005387.1| Mycobacterium tuberculosis EAI5/NITR206, complete genome
BacP_ActinoGroup	Bac GramP_Actinobacteria	>gi|494536091|gb|CP005928.1| Mycobacterium avium subsp. paratuberculosis MAP4, complete genome
BacP_ActinoGroup	Bac GramP_Actinobacteria	>gi|505808486|gb|CP002884.1| Mycobacterium tuberculosis CCDC5079, complete genome
BacP_ActinoGroup	Bac GramP_Actinobacteria	>gi|505812666|gb|CP003410.1| Amycolatopsis orientalis HCCB10007, complete genome
BacP_ActinoGroup	Bac GramP_Actinobacteria	>gi|506960221|gb|CP004374.1| Mycobacterium abscessus subsp. bolletii 50594, complete genome
BacP_ActinoGroup	Bac GramP_Actinobacteria	>gi|509085350|gb|CP004047.1| Corynebacterium glutamicum SCgG1, complete genome
BacP_ActinoGroup	Bac GramP_Actinobacteria	>gi|509088374|gb|CP004048.1| Corynebacterium glutamicum SCgG2, complete genome
BacP_FirmGroup	Bac GramP_Firmicutes	>gi|392602377|gb|CP003686.1| Streptococcus mutans GS-5, complete genome
BacP_FirmGroup	Bac GramP_Firmicutes	>gi|397335222|gb|CP003726.1| Enterococcus faecalis D32, complete genome
BacP_FirmGroup	Bac GramP_Firmicutes	>gi|401787476|gb|CP003752.1| Bacillus thuringiensis HD-771, complete genome
BacP_FirmGroup	Bac GramP_Firmicutes	>gi|401794054|gb|CP003747.1| Bacillus cereus FRI-35, complete genome
BacP_FirmGroup	Bac GramP_Firmicutes	>gi|401872063|gb|CP003763.1| Bacillus thuringiensis HD-789, complete genome
BacP_FirmGroup	Bac GramP_Firmicutes	>gi|402251835|gb|CP003629.1| Desulfosporosinus meridiei DSM 13257, complete genome
BacP_FirmGroup	Bac GramP_Firmicutes	>gi|402479429|gb|CP003783.1| Bacillus subtilis QB928, complete genome
BacP_FirmGroup	Bac GramP_Firmicutes	>gi|402808029|gb|CP003736.1| Streptococcus suis S735, complete genome
BacP_FirmGroup	Bac GramP_Firmicutes	>gi|403079470|gb|CP003799.1| Lactobacillus helveticus R0052, complete genome
BacP_FirmGroup	Bac GramP_Firmicutes	>gi|404438823|gb|CP003808.1| Staphylococcus aureus 08BA02176, complete genome
BacP_FirmGroup	Bac GramP_Firmicutes	>gi|405124354|gb|CP003043.1| Lactobacillus buchneri CD034, complete genome
BacP_FirmGroup	Bac GramP_Firmicutes	>gi|406368402|gb|CP001845.1| Streptococcus pneumoniae gamPNI0373, complete genome
BacP_FirmGroup	Bac GramP_Firmicutes	>gi|406370524|gb|CP003839.1| Leuconostoc gelidum JB7, complete genome
BacP_FirmGroup	Bac GramP_Firmicutes	>gi|406649408|gb|CP003810.1| Streptococcus agalactiae GD201008-001, complete genome
BacP_FirmGroup	Bac GramP_Firmicutes	>gi|407049040|gb|CP003326.1| Clostridium acidurici 9a, complete genome
BacP_FirmGroup	Bac GramP_Firmicutes	>gi|407059973|gb|CP003063.1| Exiguobacterium antarcticum B7, complete genome
BacP_FirmGroup	Bac GramP_Firmicutes	>gi|407241269|gb|CP003851.1| Leuconostoc carnosum JB16, complete genome
BacP_FirmGroup	Bac GramP_Firmicutes	>gi|407380921|gb|CP003687.1| Bacillus thuringiensis MC28, complete genome
BacP_FirmGroup	Bac GramP_Firmicutes	>gi|409018997|gb|CP003869.1| Dehalobacter sp. DCA, complete genome
BacP_FirmGroup	Bac GramP_Firmicutes	>gi|409021976|gb|CP003870.1| Dehalobacter sp. CF, complete genome
BacP_FirmGroup	Bac GramP_Firmicutes	>gi|409104133|gb|CP003732.1| Thermacetogenium phaeum DSM 12270, complete genome
BacP_FirmGroup	Bac GramP_Firmicutes	>gi|409171506|gb|CP003889.1| Bacillus thuringiensis Bt407, complete genome
BacP_FirmGroup	Bac GramP_Firmicutes	>gi|409692283|gb|CP003901.1| Streptococcus pyogenes A20, complete genome
BacP_FirmGroup	Bac GramP_Firmicutes	>gi|410517351|gb|CP003919.1| Streptococcus agalactiae SA20-06, complete genome
BacP_FirmGroup	Bac GramP_Firmicutes	>gi|413973243|gb|CP003157.1| Lactococcus lactis subsp. cremoris UC509.9, complete genome
BacP_FirmGroup	Bac GramP_Firmicutes	>gi|429485121|gb|CP003838.1| Bacillus amyloliquefaciens subsp. plantarum AS43.3, complete genome
BacP_FirmGroup	Bac GramP_Firmicutes	>gi|430020011|gb|CP003695.1| Bacillus subtilis subsp. subtilis str. BSP1, complete genome
BacP_FirmGroup	Bac GramP_Firmicutes	>gi|430732314|gb|CP003255.1| Thermobacillus composti KWC4, complete genome
BacP_FirmGroup	Bac GramP_Firmicutes	>gi|430782295|gb|CP003344.1| Desulfitobacterium dichloroeliminans LMG P-21439, complete genome
BacP_FirmGroup	Bac GramP_Firmicutes	>gi|433291932|gb|CP003066.1| Thermoanaerobacterium thermosaccharolyticum M0795, complete genome
BacP_FirmGroup	Bac GramP_Firmicutes	>gi|433669223|gb|CP003359.1| Halobacteroides halobius DSM 5150, complete genome
BacP_FirmGroup	Bac GramP_Firmicutes	>gi|442739346|gb|CP004044.1| Clostridium stercorarium subsp. stercorarium DSM 8532, complete genome
BacP_FirmGroup	Bac GramP_Firmicutes	>gi|443424428|gb|CP003668.1| Staphylococcus warneri SG1, complete genome
BacP_FirmGroup	Bac GramP_Firmicutes	>gi|445187230|gb|CP004063.1| Enterococcus faecium NRRL B-2354, complete genome
BacP_FirmGroup	Bac GramP_Firmicutes	>gi|445205152|gb|CP004008.1| Geobacillus sp. GHH01, complete genome
BacP_FirmGroup	Bac GramP_Firmicutes	>gi|448273020|gb|CP004082.1| Lactobacillus plantarum ZJ316, complete genome
BacP_FirmGroup	Bac GramP_Firmicutes	>gi|449020427|gb|CP004069.1| Bacillus thuringiensis serovar kurstaki str. HD73, complete genome
BacP_FirmGroup	Bac GramP_Firmicutes	>gi|449026629|gb|CP004019.1| Bacillus subtilis XF-1, complete genome
BacP_FirmGroup	Bac GramP_Firmicutes	>gi|449848517|gb|CP004065.1| Bacillus amyloliquefaciens IT-45, complete genome
BacP_FirmGroup	Bac GramP_Firmicutes	>gi|451782877|gb|CP004121.1| Clostridium saccharoperbutylacetonicum N1-4(HMT), complete genome
BacP_FirmGroup	Bac GramP_Firmicutes	>gi|452101774|gb|CP004123.1| Bacillus thuringiensis serovar thuringiensis str. IS5056, complete genome
BacP_FirmGroup	Bac GramP_Firmicutes	>gi|459385823|gb|CP003922.1| Streptococcus suis SC070731, complete genome
BacP_FirmGroup	Bac GramP_Firmicutes	>gi|459387757|gb|CP003329.1| Bacillus subtilis subsp. subtilis 6051-HGW, complete genome
BacP_FirmGroup	Bac GramP_Firmicutes	>gi|472252740|gb|CP004405.1| Bacillus subtilis subsp. subtilis str. BAB-1, complete genome
BacP_FirmGroup	Bac GramP_Firmicutes	>gi|472397922|gb|CP003992.1| Clostridium stercorarium subsp. stercorarium DSM 8532, complete genome
BacP_FirmGroup	Bac GramP_Firmicutes	>gi|478439721|gb|CP004856.1| Enterococcus casseliflavus EC20, complete genome
BacP_FirmGroup	Bac GramP_Firmicutes	>gi|484574986|gb|CP005586.1| Bacillus sp. 1NLA3E, complete genome
BacP_FirmGroup	Bac GramP_Firmicutes	>gi|485078131|gb|CP004409.1| Streptococcus oligofermentans AS 1.3089, complete genome
BacP_FirmGroup	Bac GramP_Firmicutes	>gi|488448414|gb|CP003261.1| Clostridium pasteurianum BC1, complete genome
BacP_FirmGroup	Bac GramP_Firmicutes	>gi|488453735|gb|CP003273.1| Desulfotomaculum gibsoniae DSM 7213, complete genome
BacP_FirmGroup	Bac GramP_Firmicutes	>gi|498537225|gb|CP003993.1| Streptococcus suis TL13, complete genome
BacP_FirmGroup	Bac GramP_Firmicutes	>gi|499053647|gb|CP005942.1| Lactobacillus plantarum subsp. plantarum P-8, complete genome
BacP_FirmGroup	Bac GramP_Firmicutes	>gi|500236135|gb|CP005958.1| Lactobacillus fermentum F-6, complete genome
BacP_FirmGroup	Bac GramP_Firmicutes	>gi|507917371|gb|CP005941.1| Streptococcus iniae SF1, complete genome
BacP_FirmGroup	Bac GramP_Firmicutes	>gi|510140713|gb|CP005965.1| Bacillus licheniformis 9945A, complete genome
BacP_FirmGroup	Bac GramP_Firmicutes	>gi|512154926|gb|CP006011.1| Lactobacillus reuteri I5007, complete genome
BacP_FirmGroup	Bac GramP_Firmicutes	>gi|513034319|gb|CP006033.1| Lactobacillus plantarum 16, complete genome
BacP_FirmGroup	Bac GramP_Firmicutes	>gi|514002521|gb|CP006044.1| Staphylococcus aureus CA-347, complete genome
BacP_FirmGroup	Bac GramP_Firmicutes	>gi|514061133|gb|CP005926.2| Lactobacillus acidophilus La-14, complete genome
BacP_TenGroup	Bac GramP_Tenericutes	>gi|108885074|ref|NC_000908.2| Mycoplasma genitalium G37, complete genome
BacP_TenGroup	Bac GramP_Tenericutes	>gi|126252003|emb|BX293980.2| Mycoplasma mycoides subsp. mycoides SC str. PG1, complete genome
BacP_TenGroup	Bac GramP_Tenericutes	>gi|13357558|ref|NC_002162.1| Ureaplasma parvum serovar 3 str. ATCC 700970 chromosome, complete genome
BacP_TenGroup	Bac GramP_Tenericutes	>gi|13507739|ref|NC_000912.1| Mycoplasma pneumoniae M129 chromosome, complete genome
BacP_TenGroup	Bac GramP_Tenericutes	>gi|14089413|emb|AL445563.1| Mycoplasma pulmonis (strain UAB CTIP) complete genome; segment 1/3
BacP_TenGroup	Bac GramP_Tenericutes	>gi|14089695|emb|AL445564.1| Mycoplasma pulmonis (strain UAB CTIP) complete genome; segment 2/3
BacP_TenGroup	Bac GramP_Tenericutes	>gi|14089942|emb|AL445565.1| Mycoplasma pulmonis (strain UAB CTIP) complete genome; segment 3/3
BacP_TenGroup	Bac GramP_Tenericutes	>gi|148377268|ref|NC_009497.1| Mycoplasma agalactiae PG2 chromosome, complete genome
BacP_TenGroup	Bac GramP_Tenericutes	>gi|15828471|ref|NC_002771.1| Mycoplasma pulmonis UAB CTIP, complete genome
BacP_TenGroup	Bac GramP_Tenericutes	>gi|161984995|gb|CP000896.1| Acholeplasma laidlawii PG-8A, complete genome
BacP_TenGroup	Bac GramP_Tenericutes	>gi|162809319|dbj|AP006628.2| Onion yellows phytoplasma OY-M DNA, complete genome
BacP_TenGroup	Bac GramP_Tenericutes	>gi|168827424|gb|CP000942.1| Ureaplasma parvum serovar 3 str. ATCC 27815, complete genome
BacP_TenGroup	Bac GramP_Tenericutes	>gi|171853496|emb|AM422018.1| Candidatus Phytoplasma australiense complete genome
BacP_TenGroup	Bac GramP_Tenericutes	>gi|193001753|gb|CP001047.1| Mycoplasma arthritidis 158L3-1, complete genome
BacP_TenGroup	Bac GramP_Tenericutes	>gi|194246403|ref|NC_011047.1| Candidatus Phytoplasma mali chromosome, complete genome
BacP_TenGroup	Bac GramP_Tenericutes	>gi|197294169|ref|NC_010544.1| Candidatus Phytoplasma australiense, complete genome
BacP_TenGroup	Bac GramP_Tenericutes	>gi|209541489|gb|CP001184.1| Ureaplasma urealyticum serovar 10 str. ATCC 33699, complete genome
BacP_TenGroup	Bac GramP_Tenericutes	>gi|238809475|dbj|AP009608.1| Mycoplasma fermentans PG18 DNA, nearly complete genome
BacP_TenGroup	Bac GramP_Tenericutes	>gi|239984707|emb|FM864216.2| Mycoplasma conjunctivae HRC/581T complete genome
BacP_TenGroup	Bac GramP_Tenericutes	>gi|255961248|ref|NC_005303.2| Onion yellows phytoplasma OY-M, complete genome
BacP_TenGroup	Bac GramP_Tenericutes	>gi|256383638|gb|CP001668.1| Mycoplasma mycoides subsp. capri str. GM12 transgenic clone deltatypeIIIres, complete genome
BacP_TenGroup	Bac GramP_Tenericutes	>gi|256384469|gb|CP001621.1| Mycoplasma mycoides subsp. capri str. GM12 transgenic clone tetM-lacZ, complete genome
BacP_TenGroup	Bac GramP_Tenericutes	>gi|26117688|gb|U00089.2| Mycoplasma pneumoniae M129, complete genome
BacP_TenGroup	Bac GramP_Tenericutes	>gi|26553452|ref|NC_004432.1| Mycoplasma penetrans HF-2, complete genome
BacP_TenGroup	Bac GramP_Tenericutes	>gi|268322399|emb|FP236530.1| Mycoplasma hominis ATCC 23114 chromosome complete genome
BacP_TenGroup	Bac GramP_Tenericutes	>gi|284811830|gb|AE015450.2| Mycoplasma gallisepticum str. R(low), complete genome
BacP_TenGroup	Bac GramP_Tenericutes	>gi|284930242|gb|CP001872.1| Mycoplasma gallisepticum str. R(high), complete genome
BacP_TenGroup	Bac GramP_Tenericutes	>gi|284931009|gb|CP001873.1| Mycoplasma gallisepticum str. F, complete genome
BacP_TenGroup	Bac GramP_Tenericutes	>gi|291319937|ref|NC_013948.1| Mycoplasma agalactiae chromosome, complete genome
BacP_TenGroup	Bac GramP_Tenericutes	>gi|291599850|gb|CP001991.1| Mycoplasma crocodyli MP145, complete genome
BacP_TenGroup	Bac GramP_Tenericutes	>gi|301320388|gb|CP002107.1| Mycoplasma mycoides subsp. mycoides SC str. Gladysdale MU clone SC5, complete genome
BacP_TenGroup	Bac GramP_Tenericutes	>gi|301633103|gb|CP002077.1| Mycoplasma pneumoniae FH, complete genome
BacP_TenGroup	Bac GramP_Tenericutes	>gi|304308996|gb|CP002170.1| Mycoplasma hyorhinis HUB-1, complete genome
BacP_TenGroup	Bac GramP_Tenericutes	>gi|307624329|gb|CP001995.1| Mycoplasma fermentans JER, complete genome
BacP_TenGroup	Bac GramP_Tenericutes	>gi|312600973|gb|CP002274.1| Mycoplasma hyopneumoniae 168, complete genome
BacP_TenGroup	Bac GramP_Tenericutes	>gi|313664890|ref|NC_014751.1| Mycoplasma leachii PG50 chromosome, complete genome
BacP_TenGroup	Bac GramP_Tenericutes	>gi|313678134|ref|NC_014760.1| Mycoplasma bovis PG45 chromosome, complete genome
BacP_TenGroup	Bac GramP_Tenericutes	>gi|318037813|gb|CP002458.1| Mycoplasma fermentans M64, complete genome
BacP_TenGroup	Bac GramP_Tenericutes	>gi|319801362|emb|FR773153.2| Mycoplasma haemofelis str. Langford 1, complete genome sequence
BacP_TenGroup	Bac GramP_Tenericutes	>gi|323574443|emb|FQ790233.1| Mycoplasma suis KI3806 complete genome
BacP_TenGroup	Bac GramP_Tenericutes	>gi|323651469|gb|CP002525.1| Mycoplasma suis str. Illinois, complete genome
BacP_TenGroup	Bac GramP_Tenericutes	>gi|330723203|gb|CP002669.1| Mycoplasma hyorhinis MCLD, complete genome
BacP_TenGroup	Bac GramP_Tenericutes	>gi|331703020|ref|NC_015431.1| Mycoplasma mycoides subsp. capri LC str. 95010, complete genome
BacP_TenGroup	Bac GramP_Tenericutes	>gi|334192594|gb|CP002808.1| Mycoplasma haemofelis Ohio2, complete genome
BacP_TenGroup	Bac GramP_Tenericutes	>gi|338226653|gb|CP002513.1| Mycoplasma bovis Hubei-1, complete genome
BacP_TenGroup	Bac GramP_Tenericutes	>gi|339276163|emb|FR668087.1| Mycoplasma leachii 99/014/6 complete genome
BacP_TenGroup	Bac GramP_Tenericutes	>gi|343956693|gb|CP003021.1| Mycoplasma putrefaciens KS1, complete genome
BacP_TenGroup	Bac GramP_Tenericutes	>gi|358640274|dbj|AP012303.1| Mycoplasma pneumoniae 309 DNA, complete genome
BacP_TenGroup	Bac GramP_Tenericutes	>gi|363988676|gb|CP003199.1| Mycoplasma haemocanis str. Illinois, complete genome
BacP_TenGroup	Bac GramP_Tenericutes	>gi|367460291|gb|CP003231.1| Mycoplasma hyorhinis GDL-1, complete genome
BacP_TenGroup	Bac GramP_Tenericutes	>gi|374317610|ref|NC_016638.1| Mycoplasma haemocanis str. Illinois chromosome, complete genome
BacP_TenGroup	Bac GramP_Tenericutes	>gi|392051003|gb|CP002058.1| Mycoplasma bovis HB0801, complete genome
BacP_TenGroup	Bac GramP_Tenericutes	>gi|395455868|gb|CP003703.1| Mycoplasma wenyonii str. Massachusetts, complete genome
BacP_TenGroup	Bac GramP_Tenericutes	>gi|397328574|gb|CP003731.1| Candidatus Mycoplasma haemolamae str. Purdue, complete genome
BacP_TenGroup	Bac GramP_Tenericutes	>gi|400272179|gb|CP003506.1| Mycoplasma gallisepticum VA94_7994-1-7P, complete genome
BacP_TenGroup	Bac GramP_Tenericutes	>gi|400272947|gb|CP003507.1| Mycoplasma gallisepticum NC95_13295-2-2P, complete genome
BacP_TenGroup	Bac GramP_Tenericutes	>gi|400273702|gb|CP003508.1| Mycoplasma gallisepticum NC96_1596-4-2P, complete genome
BacP_TenGroup	Bac GramP_Tenericutes	>gi|400274474|gb|CP003509.1| Mycoplasma gallisepticum NY01_2001.047-5-1P, complete genome
BacP_TenGroup	Bac GramP_Tenericutes	>gi|400275235|gb|CP003510.1| Mycoplasma gallisepticum WI01_2001.043-13-2P, complete genome
BacP_TenGroup	Bac GramP_Tenericutes	>gi|400275982|gb|CP003511.1| Mycoplasma gallisepticum NC06_2006.080-5-2P, complete genome
BacP_TenGroup	Bac GramP_Tenericutes	>gi|400276727|gb|CP003512.1| Mycoplasma gallisepticum CA06_2006.052-5-2P, complete genome
BacP_TenGroup	Bac GramP_Tenericutes	>gi|400277491|gb|CP003513.1| Mycoplasma gallisepticum NC08_2008.031-4-3P, complete genome
BacP_TenGroup	Bac GramP_Tenericutes	>gi|401799494|gb|CP003770.1| Mycoplasma genitalium M2321, complete genome
BacP_TenGroup	Bac GramP_Tenericutes	>gi|401799994|gb|CP003771.1| Mycoplasma genitalium M6282, complete genome
BacP_TenGroup	Bac GramP_Tenericutes	>gi|401800479|gb|CP003772.1| Mycoplasma genitalium M6320, complete genome
BacP_TenGroup	Bac GramP_Tenericutes	>gi|401800989|gb|CP003773.1| Mycoplasma genitalium M2288, complete genome
BacP_TenGroup	Bac GramP_Tenericutes	>gi|422035092|gb|CP003914.1| Mycoplasma hyorhinis SK76, complete genome
BacP_TenGroup	Bac GramP_Tenericutes	>gi|429534230|emb|HF559394.1| Mycoplasma cynos C142 complete genome
BacP_TenGroup	Bac GramP_Tenericutes	>gi|440453185|gb|CP003913.1| Mycoplasma pneumoniae M129-B7, complete genome
BacP_TenGroup	Bac GramP_Tenericutes	>gi|47458799|gb|AE017308.1| Mycoplasma mobile 163K complete genome
BacP_TenGroup	Bac GramP_Tenericutes	>gi|481066114|gb|CP004357.1| Mycoplasma putrefaciens Mput9231, complete genome
BacP_TenGroup	Bac GramP_Tenericutes	>gi|482887500|ref|NC_021083.1| Mycoplasma putrefaciens Mput9231, complete genome
BacP_TenGroup	Bac GramP_Tenericutes	>gi|500238302|gb|CP002548.1| Strawberry lethal yellows phytoplasma (CPA) str. NZSb11, complete genome
BacP_TenGroup	Bac GramP_Tenericutes	>gi|50363371|gb|AE017263.1| Mesoplasma florum L1 complete genome
BacP_TenGroup	Bac GramP_Tenericutes	>gi|506957411|gb|CP003131.1| Mycoplasma hyopneumoniae 168-L, complete genome
BacP_TenGroup	Bac GramP_Tenericutes	>gi|506965883|gb|CP005077.1| Spiroplasma chrysopicola DF-1, complete genome
BacP_TenGroup	Bac GramP_Tenericutes	>gi|506966909|gb|CP005078.1| Spiroplasma syrphidicola EA-1, complete genome
BacP_TenGroup	Bac GramP_Tenericutes	>gi|507382422|ref|NC_021283.1| Mycoplasma hyopneumoniae 168-L, complete genome
BacP_TenGroup	Bac GramP_Tenericutes	>gi|53987142|gb|AE017332.1| Mycoplasma hyopneumoniae 232, complete genome
BacP_TenGroup	Bac GramP_Tenericutes	>gi|71850813|gb|AE017245.1| Mycoplasma synoviae 53, complete genome
BacP_TenGroup	Bac GramP_Tenericutes	>gi|71851486|gb|AE017243.1| Mycoplasma hyopneumoniae J, complete genome
BacP_TenGroup	Bac GramP_Tenericutes	>gi|71913466|gb|AE017244.1| Mycoplasma hyopneumoniae 7448, complete genome
BacP_TenGroup	Bac GramP_Tenericutes	>gi|72080342|ref|NC_007332.1| Mycoplasma hyopneumoniae 7448 chromosome, complete genome
BacP_TenGroup	Bac GramP_Tenericutes	>gi|83319253|ref|NC_007633.1| Mycoplasma capricolum subsp. capricolum ATCC 27343 chromosome, complete genome
BacP_TenGroup	Bac GramP_Tenericutes	>gi|84789385|gb|CP000061.1| Aster yellows witches'-broom phytoplasma AYWB, complete genome
BacN_Aquificae	Bac GramN_Aquificae	>gi|15282445|ref|NC_000918.1| Aquifex aeolicus VF5, complete genome
BacN_Aquificae	Bac GramN_Aquificae	>gi|188931022|gb|CP001080.1| Sulfurihydrogenibium sp. YO3AOP1, complete genome
BacN_Aquificae	Bac GramN_Aquificae	>gi|195931992|gb|CP001130.1| Hydrogenobaculum sp. Y04AAS1, complete genome
BacN_Aquificae	Bac GramN_Aquificae	>gi|225643049|gb|CP001229.1| Sulfurihydrogenibium azorense Az-Fu1, complete genome
BacN_Aquificae	Bac GramN_Aquificae	>gi|225644775|gb|CP001230.1| Persephonella marina EX-H1, complete genome
BacN_Aquificae	Bac GramN_Aquificae	>gi|288786720|dbj|AP011112.1| Hydrogenobacter thermophilus TK-6 DNA, complete genome
BacN_Aquificae	Bac GramN_Aquificae	>gi|289181394|gb|CP001931.1| Thermocrinis albus DSM 14484, complete genome
BacN_Aquificae	Bac GramN_Aquificae	>gi|308750927|gb|CP002221.1| Hydrogenobacter thermophilus TK-6, complete genome
BacN_Aquificae	Bac GramN_Aquificae	>gi|317113484|gb|CP002444.1| Thermovibrio ammonificans HB-1, complete genome
BacN_Aquificae	Bac GramN_Aquificae	>gi|325064654|gb|CP002543.1| Desulfurobacterium thermolithotrophum DSM 11699, complete genome
BacN_Aquificae	Bac GramN_Aquificae	>gi|333117935|gb|CP002726.1| Hydrogenobaculum sp. 3684, complete genome
BacN_Aquificae	Bac GramN_Aquificae	>gi|334104354|gb|CP002809.1| Hydrogenobaculum sp. SHO, complete genome
BacN_Aquificae	Bac GramN_Aquificae	>gi|452881637|gb|CP004347.1| Hydrogenobaculum sp. HO, complete genome
BacN_Aquificae	Bac GramN_Aquificae	>gi|469931868|gb|CP004390.1| Hydrogenobaculum sp. SN, complete genome
BacN_Deinococcus	Bac GramN_Deinococcus	>gi|226316800|gb|CP001114.1| Deinococcus deserti VCD115, complete genome
BacN_Deinococcus	Bac GramN_Deinococcus	>gi|319753907|gb|CP002454.1| Deinococcus maricopensis DSM 21211, complete genome
BacN_Deinococcus	Bac GramN_Deinococcus	>gi|320332618|ref|NC_014958.1| Deinococcus maricopensis DSM 21211 chromosome, complete genome
BacN_Deinococcus	Bac GramN_Deinococcus	>gi|324314064|gb|CP002536.1| Deinococcus proteolyticus MRP, complete genome
BacN_Deinococcus	Bac GramN_Deinococcus	>gi|379998737|gb|CP002191.1| Deinococcus gobiensis I-0, complete genome
BacN_Deinococcus	Bac GramN_Deinococcus	>gi|429128598|gb|CP003382.1| Deinococcus peraridilitoris DSM 19664, complete genome
BacN_Deinococcus	Bac GramN_Deinococcus	>gi|94554390|gb|CP000359.1| Deinococcus geothermalis DSM 11300, complete genome
BacN_Fusobacteria	Bac GramN_Fusobacteria	>gi|19703352|ref|NC_003454.1| Fusobacterium nucleatum subsp. nucleatum ATCC 25586 chromosome, complete genome
BacN_Fusobacteria	Bac GramN_Fusobacteria	>gi|257048753|gb|CP001685.1| Leptotrichia buccalis DSM 1135, complete genome
BacN_Fusobacteria	Bac GramN_Fusobacteria	>gi|257124814|ref|NC_013192.1| Leptotrichia buccalis C-1013-b chromosome, complete genome
BacN_Fusobacteria	Bac GramN_Fusobacteria	>gi|268314126|gb|CP001779.1| Streptobacillus moniliformis DSM 12112, complete genome
BacN_Fusobacteria	Bac GramN_Fusobacteria	>gi|268612520|gb|CP001739.1| Sebaldella termitidis ATCC 33386, complete genome
BacN_Fusobacteria	Bac GramN_Fusobacteria	>gi|309747128|gb|CP002281.1| Ilyobacter polytropus DSM 2926, complete genome
BacN_Fusobacteria	Bac GramN_Fusobacteria	>gi|506958095|gb|CP003723.1| Fusobacterium sp. 4_8, complete genome
BacN_Nitrospirae	Bac GramN_Nitrospirae	>gi|206741110|gb|CP001147.1| Thermodesulfovibrio yellowstonii DSM 11347, complete genome
BacN_Nitrospirae	Bac GramN_Nitrospirae	>gi|300603458|emb|FP929003.1| Candidatus Nitrospira defluvii chromosome, complete genome
BacN_Nitrospirae	Bac GramN_Nitrospirae	>gi|383783295|ref|NC_017094.1| Leptospirillum ferrooxidans C2-3, complete genome
BacN_Nitrospirae	Bac GramN_Nitrospirae	>gi|406772829|gb|CP002919.1| Leptospirillum ferriphilum ML-04, complete genome
BacN_Planctomycetes	Bac GramN_Planctomycetes	>gi|283436255|gb|CP001848.1| Pirellula staleyi DSM 6068, complete genome
BacN_Planctomycetes	Bac GramN_Planctomycetes	>gi|283777802|ref|NC_013720.1| Pirellula staleyi DSM 6068 chromosome, complete genome
BacN_Planctomycetes	Bac GramN_Planctomycetes	>gi|296012614|gb|CP001744.1| Planctomyces limnophilus DSM 3776, complete genome
BacN_Planctomycetes	Bac GramN_Planctomycetes	>gi|296120274|ref|NC_014148.1| Planctomyces limnophilus DSM 3776 chromosome, complete genome
BacN_Planctomycetes	Bac GramN_Planctomycetes	>gi|319748837|gb|CP002353.1| Isosphaera pallida ATCC 43644, complete genome
BacN_Planctomycetes	Bac GramN_Planctomycetes	>gi|32396689|emb|BX294134.1| Rhodopirellula baltica SH 1 complete genome; segment 2/24
BacN_Planctomycetes	Bac GramN_Planctomycetes	>gi|32396995|emb|BX294136.1| Rhodopirellula baltica SH 1 complete genome; segment 4/24
BacN_Planctomycetes	Bac GramN_Planctomycetes	>gi|32397256|emb|BX294137.1| Rhodopirellula baltica SH 1 complete genome; segment 5/24
BacN_Planctomycetes	Bac GramN_Planctomycetes	>gi|32397603|emb|BX294140.1| Rhodopirellula baltica SH 1 complete genome; segment 8/24
BacN_Planctomycetes	Bac GramN_Planctomycetes	>gi|32397972|emb|BX294141.1| Rhodopirellula baltica SH 1 complete genome; segment 9/24
BacN_Planctomycetes	Bac GramN_Planctomycetes	>gi|32442811|emb|BX294133.1| Rhodopirellula baltica SH 1 complete genome; segment 1/24
BacN_Planctomycetes	Bac GramN_Planctomycetes	>gi|32443133|emb|BX294135.1| Rhodopirellula baltica SH 1 complete genome; segment 3/24
BacN_Planctomycetes	Bac GramN_Planctomycetes	>gi|32443466|emb|BX294138.1| Rhodopirellula baltica SH 1 complete genome; segment 6/24
BacN_Planctomycetes	Bac GramN_Planctomycetes	>gi|32443805|emb|BX294139.1| Rhodopirellula baltica SH 1 complete genome; segment 7/24
BacN_Planctomycetes	Bac GramN_Planctomycetes	>gi|32444162|emb|BX294142.1| Rhodopirellula baltica SH 1 complete genome; segment 10/24
BacN_Planctomycetes	Bac GramN_Planctomycetes	>gi|32444432|emb|BX294143.1| Rhodopirellula baltica SH 1 complete genome; segment 11/24
BacN_Planctomycetes	Bac GramN_Planctomycetes	>gi|32444740|emb|BX294144.1| Rhodopirellula baltica SH 1 complete genome; segment 12/24
BacN_Planctomycetes	Bac GramN_Planctomycetes	>gi|32445032|emb|BX294145.1| Rhodopirellula baltica SH 1 complete genome; segment 13/24
BacN_Planctomycetes	Bac GramN_Planctomycetes	>gi|32445311|emb|BX294146.1| Rhodopirellula baltica SH 1 complete genome; segment 14/24
BacN_Planctomycetes	Bac GramN_Planctomycetes	>gi|32445670|emb|BX294147.1| Rhodopirellula baltica SH 1 complete genome; segment 15/24
BacN_Planctomycetes	Bac GramN_Planctomycetes	>gi|32445988|emb|BX294148.1| Rhodopirellula baltica SH 1 complete genome; segment 16/24
BacN_Planctomycetes	Bac GramN_Planctomycetes	>gi|32446259|emb|BX294149.1| Rhodopirellula baltica SH 1 complete genome; segment 17/24
BacN_Planctomycetes	Bac GramN_Planctomycetes	>gi|32446539|emb|BX294150.1| Rhodopirellula baltica SH 1 complete genome; segment 18/24
BacN_Planctomycetes	Bac GramN_Planctomycetes	>gi|32446812|emb|BX294151.1| Rhodopirellula baltica SH 1 complete genome; segment 19/24
BacN_Planctomycetes	Bac GramN_Planctomycetes	>gi|32447067|emb|BX294152.1| Rhodopirellula baltica SH 1 complete genome; segment 20/24
BacN_Planctomycetes	Bac GramN_Planctomycetes	>gi|32447383|emb|BX294153.1| Rhodopirellula baltica SH 1 complete genome; segment 21/24
BacN_Planctomycetes	Bac GramN_Planctomycetes	>gi|32447713|emb|BX294154.1| Rhodopirellula baltica SH 1 complete genome; segment 22/24
BacN_Planctomycetes	Bac GramN_Planctomycetes	>gi|32448029|emb|BX294155.1| Rhodopirellula baltica SH 1 complete genome; segment 23/24
BacN_Planctomycetes	Bac GramN_Planctomycetes	>gi|32448346|emb|BX294156.1| Rhodopirellula baltica SH 1 complete genome; segment 24/24
BacN_Planctomycetes	Bac GramN_Planctomycetes	>gi|32456059|emb|BX119912.1| Rhodopirellula baltica SH 1 complete genome
BacN_Planctomycetes	Bac GramN_Planctomycetes	>gi|324966854|gb|CP002546.1| Planctomyces brasiliensis DSM 5305, complete genome
BacN_Planctomycetes	Bac GramN_Planctomycetes	>gi|381385343|dbj|AP012338.1| Phycisphaera mikurensis NBRC 102666 DNA, complete genome
BacN_Planctomycetes	Bac GramN_Planctomycetes	>gi|430012750|gb|CP003364.1| Singulisphaera acidiphila DSM 18658, complete genome
BacN_Proteobacteria	Bac GramN_Proteobacteria	>gi|394343076|gb|CP003683.1| Klebsiella oxytoca E718, complete genome
BacN_Proteobacteria	Bac GramN_Proteobacteria	>gi|394349192|gb|CP003264.1| Taylorella equigenitalis ATCC 35865, complete genome
BacN_Proteobacteria	Bac GramN_Proteobacteria	>gi|395396579|gb|CP003704.1| Zymomonas mobilis subsp. mobilis ATCC 29191, complete genome
BacN_Proteobacteria	Bac GramN_Proteobacteria	>gi|395806679|gb|CP003725.1| Pseudomonas stutzeri DSM 10701, complete genome
BacN_Proteobacteria	Bac GramN_Proteobacteria	>gi|397329500|gb|CP003734.1| Pseudomonas putida DOT-T1E, complete genome
BacN_Proteobacteria	Bac GramN_Proteobacteria	>gi|398652061|gb|CP002972.1| Phaeobacter gallaeciensis 2.10, complete genome
BacN_Proteobacteria	Bac GramN_Proteobacteria	>gi|398655788|gb|CP002976.1| Phaeobacter gallaeciensis DSM 17395, complete genome
BacN_Proteobacteria	Bac GramN_Proteobacteria	>gi|399158375|gb|CP003735.1| Marinobacter sp. BSs20148, complete genome
BacN_Proteobacteria	Bac GramN_Proteobacteria	>gi|400173048|gb|CP003737.1| Enterobacter cloacae subsp. cloacae ENHKU01, complete genome
BacN_Proteobacteria	Bac GramN_Proteobacteria	>gi|400362402|gb|CP003541.1| Candidatus Carsonella ruddii CE isolate Thao2000, complete genome
BacN_Proteobacteria	Bac GramN_Proteobacteria	>gi|400362593|gb|CP003542.1| Candidatus Carsonella ruddii CS isolate Thao2000, complete genome
BacN_Proteobacteria	Bac GramN_Proteobacteria	>gi|400362784|gb|CP003543.1| Candidatus Carsonella ruddii HC isolate Thao2000, complete genome
BacN_Proteobacteria	Bac GramN_Proteobacteria	>gi|400362977|gb|CP003544.1| Candidatus Carsonella ruddii HT isolate Thao2000, complete genome
BacN_Proteobacteria	Bac GramN_Proteobacteria	>gi|400363158|gb|CP003545.1| Candidatus Carsonella ruddii PC isolate NHV, complete genome
BacN_Proteobacteria	Bac GramN_Proteobacteria	>gi|400363341|gb|CP003546.1| Secondary endosymbiont of Ctenarytaina eucalypti, complete genome
BacN_Proteobacteria	Bac GramN_Proteobacteria	>gi|400364260|gb|CP003547.1| Secondary endosymbiont of Heteropsylla cubana, complete genome
BacN_Proteobacteria	Bac GramN_Proteobacteria	>gi|401871806|gb|CP003708.1| Candidatus Portiera aleyrodidarum BT-B, complete genome
BacN_Proteobacteria	Bac GramN_Proteobacteria	>gi|402539130|gb|CP003785.1| Klebsiella pneumoniae subsp. pneumoniae 1084, complete genome
BacN_Proteobacteria	Bac GramN_Proteobacteria	>gi|402803765|gb|CP003776.1| Pectobacterium carotovorum subsp. carotovorum PCC21, complete genome
BacN_Proteobacteria	Bac GramN_Proteobacteria	>gi|403232004|gb|CP003784.1| Bartonella quintana RM-11, complete genome
BacN_Proteobacteria	Bac GramN_Proteobacteria	>gi|405779736|gb|CP003835.1| Candidatus Portiera aleyrodidarum BT-QVLC, complete genome
BacN_Proteobacteria	Bac GramN_Proteobacteria	>gi|406372322|gb|CP003841.1| Alteromonas macleodii ATCC 27126, complete genome
BacN_Proteobacteria	Bac GramN_Proteobacteria	>gi|406651373|gb|CP003809.1| Alpha proteobacterium HIMB5, complete genome
BacN_Proteobacteria	Bac GramN_Proteobacteria	>gi|406652805|gb|CP003801.1| Alpha proteobacterium HIMB59, complete genome
BacN_Proteobacteria	Bac GramN_Proteobacteria	>gi|406775301|gb|CP003297.1| Escherichia coli O104:H4 str. 2009EL-2050, complete genome
BacN_Proteobacteria	Bac GramN_Proteobacteria	>gi|407051884|gb|CP003289.1| Escherichia coli O104:H4 str. 2011C-3493, complete genome
BacN_Proteobacteria	Bac GramN_Proteobacteria	>gi|407062746|gb|CP003301.1| Escherichia coli O104:H4 str. 2009EL-2071, complete genome
BacN_Proteobacteria	Bac GramN_Proteobacteria	>gi|407242965|gb|CP003867.1| Candidatus Portiera aleyrodidarum BT-QVLC, complete genome
BacN_Proteobacteria	Bac GramN_Proteobacteria	>gi|407243246|gb|CP003868.1| Candidatus Portiera aleyrodidarum BT-B, complete genome
BacN_Proteobacteria	Bac GramN_Proteobacteria	>gi|407243520|gb|CP003844.1| Alteromonas macleodii str. 'English Channel 673', complete genome
BacN_Proteobacteria	Bac GramN_Proteobacteria	>gi|407247409|gb|CP003845.1| Alteromonas macleodii str. 'Black Sea 11', complete genome
BacN_Proteobacteria	Bac GramN_Proteobacteria	>gi|407251182|gb|CP003466.1| Alcanivorax dieselolei B5, complete genome
BacN_Proteobacteria	Bac GramN_Proteobacteria	>gi|407255600|gb|CP003230.1| Cycloclasticus sp. P1, complete genome
BacN_Proteobacteria	Bac GramN_Proteobacteria	>gi|407289178|gb|CP003873.1| Alteromonas macleodii str. 'Balearic Sea AD45', complete genome
BacN_Proteobacteria	Bac GramN_Proteobacteria	>gi|407293146|gb|CP003862.1| Francisella tularensis subsp. holarctica FSC200, complete genome
BacN_Proteobacteria	Bac GramN_Proteobacteria	>gi|407387651|gb|CP003875.1| Actinobacillus suis H91-0380, complete genome
BacN_Proteobacteria	Bac GramN_Proteobacteria	>gi|407894523|gb|CP003872.1| Acidovorax sp. KKS102, complete genome
BacN_Proteobacteria	Bac GramN_Proteobacteria	>gi|407899266|gb|CP003856.1| Acinetobacter baumannii TYTH-1, complete genome
BacN_Proteobacteria	Bac GramN_Proteobacteria	>gi|408667903|gb|CP003871.2| Campylobacter jejuni subsp. jejuni PT14, complete genome
BacN_Proteobacteria	Bac GramN_Proteobacteria	>gi|409893163|gb|CP003904.1| Helicobacter pylori 26695, complete genome
BacN_Proteobacteria	Bac GramN_Proteobacteria	>gi|409894893|gb|CP003905.1| Helicobacter pylori Rif1, complete genome
BacN_Proteobacteria	Bac GramN_Proteobacteria	>gi|409896556|gb|CP003906.1| Helicobacter pylori Rif2, complete genome
BacN_Proteobacteria	Bac GramN_Proteobacteria	>gi|410816915|gb|CP003917.1| Alteromonas macleodii AltDE1, complete genome
BacN_Proteobacteria	Bac GramN_Proteobacteria	>gi|410994849|gb|CP003920.1| Uncultured Sulfuricurvum sp. RIFRC-1, complete genome
BacN_Proteobacteria	Bac GramN_Proteobacteria	>gi|411026358|gb|CP003926.1| Gluconobacter oxydans H24, complete genome
BacN_Proteobacteria	Bac GramN_Proteobacteria	>gi|421950472|gb|CP003932.1| Francisella tularensis subsp. holarctica F92, complete genome
BacN_Proteobacteria	Bac GramN_Proteobacteria	>gi|425626953|gb|CP003483.1| Helicobacter pylori Aklavik117, complete genome
BacN_Proteobacteria	Bac GramN_Proteobacteria	>gi|425628494|gb|CP003476.1| Helicobacter pylori Aklavik86, complete genome
BacN_Proteobacteria	Bac GramN_Proteobacteria	>gi|425857179|gb|CP003539.1| Candidatus Endolissoclinum patella L2, complete genome
BacN_Proteobacteria	Bac GramN_Proteobacteria	>gi|425858678|gb|CP002930.1| Bdellovibrio bacteriovorus str. Tiberius, complete genome
BacN_Proteobacteria	Bac GramN_Proteobacteria	>gi|426265132|gb|CP003880.1| Pseudomonas sp. UW4, complete genome
BacN_Proteobacteria	Bac GramN_Proteobacteria	>gi|429338032|gb|CP003978.1| Candidatus Kinetoplastibacterium crithidii (ex Angomonas deanei ATCC 30255), complete genome
BacN_Proteobacteria	Bac GramN_Proteobacteria	>gi|429338767|gb|CP003733.1| Candidatus Kinetoplastibacterium blastocrithidii (ex Angomonas deanei ATCC 30255), complete genome
BacN_Proteobacteria	Bac GramN_Proteobacteria	>gi|429549985|gb|CP003933.1| Sinorhizobium meliloti GR4, complete genome
BacN_Proteobacteria	Bac GramN_Proteobacteria	>gi|430008963|gb|CP003989.1| Thioalkalivibrio nitratireducens DSM 14787, complete genome
BacN_Proteobacteria	Bac GramN_Proteobacteria	>gi|430790723|gb|CP003738.1| Pseudomonas putida HB3267, complete genome
BacN_Proteobacteria	Bac GramN_Proteobacteria	>gi|430799321|gb|CP003789.1| Liberibacter crescens BT-1, complete genome
BacN_Proteobacteria	Bac GramN_Proteobacteria	>gi|431823496|gb|CP003071.1| Pseudomonas stutzeri RCH2, complete genome
BacN_Proteobacteria	Bac GramN_Proteobacteria	>gi|431827765|gb|CP003051.1| Thioflavicoccus mobilis 8321, complete genome
BacN_Proteobacteria	Bac GramN_Proteobacteria	>gi|433663430|gb|CP003358.1| Mesorhizobium australicum WSM2073, complete genome
BacN_Proteobacteria	Bac GramN_Proteobacteria	>gi|440036399|gb|CP004015.1| Rhizobium tropici CIAT 899, complete genome
BacN_Proteobacteria	Bac GramN_Proteobacteria	>gi|440045023|gb|CP003938.1| Enterobacteriaceae bacterium strain FGI 57, complete genome
BacN_Proteobacteria	Bac GramN_Proteobacteria	>gi|440050501|gb|CP003942.1| Serratia marcescens FGI94, complete genome
BacN_Proteobacteria	Bac GramN_Proteobacteria	>gi|440453799|gb|CP003903.1| Candidatus Blochmannia chromaiodes str. 640, complete genome
BacN_Proteobacteria	Bac GramN_Proteobacteria	>gi|441484664|gb|CP004025.1| Myxococcus stipitatus DSM 14675, complete genome
BacN_Proteobacteria	Bac GramN_Proteobacteria	>gi|441492708|gb|CP004029.1| Lawsonia intracellularis N343, complete genome
BacN_Proteobacteria	Bac GramN_Proteobacteria	>gi|443419838|gb|CP004009.1| Escherichia coli APEC O78, complete genome
BacN_Proteobacteria	Bac GramN_Proteobacteria	>gi|445198867|gb|CP004045.1| Pseudomonas poae RE*1-1-14, complete genome
BacN_Proteobacteria	Bac GramN_Proteobacteria	>gi|445210138|gb|CP003959.1| Serratia marcescens WW4, complete genome
BacN_Proteobacteria	Bac GramN_Proteobacteria	>gi|449096568|gb|CP004091.1| Cronobacter sakazakii SP291, complete genome
BacN_Proteobacteria	Bac GramN_Proteobacteria	>gi|451775521|gb|CP003803.1| Candidatus Kinetoplastibacterium desouzaii TCC079E, complete genome
BacN_Proteobacteria	Bac GramN_Proteobacteria	>gi|451776305|gb|CP003804.1| Candidatus Kinetoplastibacterium crithidii TCC036E, complete genome
BacN_Proteobacteria	Bac GramN_Proteobacteria	>gi|451777057|gb|CP003805.1| Candidatus Kinetoplastibacterium oncopeltii TCC290E, complete genome
BacN_Proteobacteria	Bac GramN_Proteobacteria	>gi|451777778|gb|CP003806.1| Candidatus Kinetoplastibacterium galatii TCC219, complete genome
BacN_Proteobacteria	Bac GramN_Proteobacteria	>gi|451778573|gb|CP003807.1| Candidatus Kinetoplastibacterium blastocrithidii TCC012E, complete genome
BacN_Proteobacteria	Bac GramN_Proteobacteria	>gi|451899431|gb|CP003123.1| Bartonella australis Aust/NH1, complete genome
BacN_Proteobacteria	Bac GramN_Proteobacteria	>gi|451900696|gb|CP003124.1| Bartonella vinsonii subsp. berkhoffii str. Winnie, complete genome
BacN_Proteobacteria	Bac GramN_Proteobacteria	>gi|451904998|gb|CP003985.1| Desulfocapsa sulfexigens DSM 10523, complete genome
BacN_Proteobacteria	Bac GramN_Proteobacteria	>gi|451908558|gb|CP004027.1| Salmonella enterica subsp. enterica serovar Javiana str. CFSAN001992, complete genome
BacN_Proteobacteria	Bac GramN_Proteobacteria	>gi|455418716|gb|CP004345.1| Morganella morganii subsp. morganii KT, complete genome
BacN_Proteobacteria	Bac GramN_Proteobacteria	>gi|455439634|gb|CP004348.1| Beta proteobacterium CB, complete genome
BacN_Proteobacteria	Bac GramN_Proteobacteria	>gi|459645537|gb|CP004140.1| Sinorhizobium meliloti 2011, complete genome
BacN_Proteobacteria	Bac GramN_Proteobacteria	>gi|459938263|gb|CP003470.1| Rhodanobacter sp. 2APBS1, complete genome
BacN_Proteobacteria	Bac GramN_Proteobacteria	>gi|461412745|gb|CP004005.1| Candidatus Liberibacter asiaticus str. gxpsy, complete genome
BacN_Proteobacteria	Bac GramN_Proteobacteria	>gi|469477505|gb|CP004036.1| Sphingomonas sp. MM-1, complete genome
BacN_Proteobacteria	Bac GramN_Proteobacteria	>gi|469482259|gb|CP003837.1| Glaciecola psychrophila 170, complete genome
BacN_Proteobacteria	Bac GramN_Proteobacteria	>gi|469487914|gb|CP003745.1| Bibersteinia trehalosi USDA-ARS-USMARC-192, complete genome
BacN_Proteobacteria	Bac GramN_Proteobacteria	>gi|469490246|gb|CP003885.1| Legionella pneumophila subsp. pneumophila LPE509, complete genome
BacN_Proteobacteria	Bac GramN_Proteobacteria	>gi|469493713|gb|CP003967.1| Acinetobacter baumannii D1279779, complete genome
BacN_Proteobacteria	Bac GramN_Proteobacteria	>gi|469761715|gb|CP004141.1| Edwardsiella tarda C07-087, complete genome
BacN_Proteobacteria	Bac GramN_Proteobacteria	>gi|469765121|gb|CP004399.1| Xanthomonas axonopodis Xac29-1, complete genome
BacN_Proteobacteria	Bac GramN_Proteobacteria	>gi|469769661|gb|CP004404.1| Psychromonas sp. CNPT3, complete genome
BacN_Proteobacteria	Bac GramN_Proteobacteria	>gi|469772332|gb|CP004012.1| Ralstonia solanacearum FQY_4, complete genome
BacN_Proteobacteria	Bac GramN_Proteobacteria	>gi|469926873|gb|CP003538.1| Micavibrio aeruginosavorus EPB, complete genome
BacN_Proteobacteria	Bac GramN_Proteobacteria	>gi|469929247|gb|CP003537.1| Bdellovibrio exovorus JSS, complete genome
BacN_Proteobacteria	Bac GramN_Proteobacteria	>gi|471209079|gb|CP003778.1| Xanthomonas citri subsp. citri Aw12879, complete genome
BacN_Proteobacteria	Bac GramN_Proteobacteria	>gi|472247168|gb|CP004143.1| Pseudomonas denitrificans ATCC 13867, complete genome
BacN_Proteobacteria	Bac GramN_Proteobacteria	>gi|472252470|gb|CP004358.1| Candidatus Portiera aleyrodidarum TV, complete genome
BacN_Proteobacteria	Bac GramN_Proteobacteria	>gi|472256744|gb|CP004752.1| Mannheimia haemolytica USDA-ARS-USMARC-183, complete genome
BacN_Proteobacteria	Bac GramN_Proteobacteria	>gi|472259476|gb|CP004753.1| Mannheimia haemolytica USDA-ARS-SAM-185, complete genome
BacN_Proteobacteria	Bac GramN_Proteobacteria	>gi|476507773|gb|CP003740.1| Octadecabacter antarcticus 307, complete genome
BacN_Proteobacteria	Bac GramN_Proteobacteria	>gi|476512267|gb|CP003742.1| Octadecabacter arcticus 238, complete genome
BacN_Proteobacteria	Bac GramN_Proteobacteria	>gi|477548288|gb|CP004061.1| Pseudomonas aeruginosa B136-33, complete genome
BacN_Proteobacteria	Bac GramN_Proteobacteria	>gi|478437796|gb|CP004888.1| Rickettsia prowazekii str. NMRC Madrid E, complete genome
BacN_Proteobacteria	Bac GramN_Proteobacteria	>gi|478438735|gb|CP004889.1| Rickettsia prowazekii str. Breinl, complete genome
BacN_Proteobacteria	Bac GramN_Proteobacteria	>gi|478755511|gb|CP003881.1| Candidatus Moranella endobia PCVAL, complete genome
BacN_Proteobacteria	Bac GramN_Proteobacteria	>gi|480474683|gb|CP004142.1| Raoultella ornithinolytica B6, complete genome
BacN_Proteobacteria	Bac GramN_Proteobacteria	>gi|481063295|gb|CP005383.1| Mannheimia haemolytica M42548, complete genome
BacN_Proteobacteria	Bac GramN_Proteobacteria	>gi|481066914|gb|CP003883.1| Wolbachia endosymbiont of Drosophila simulans wNo, complete genome
BacN_Proteobacteria	Bac GramN_Proteobacteria	>gi|481068109|gb|CP003884.1| Wolbachia endosymbiont of Drosophila simulans wHa, complete genome
BacN_Proteobacteria	Bac GramN_Proteobacteria	>gi|482529293|gb|CP005094.1| Azotobacter vinelandii CA, complete genome
BacN_Proteobacteria	Bac GramN_Proteobacteria	>gi|482534342|gb|CP005095.1| Azotobacter vinelandii CA6, complete genome
BacN_Proteobacteria	Bac GramN_Proteobacteria	>gi|482539349|gb|CP003836.1| Salmonella enterica subsp. enterica serovar Typhimurium str. U288, complete genome
BacN_Proteobacteria	Bac GramN_Proteobacteria	>gi|484580161|gb|CP005587.1| Hyphomicrobium denitrificans 1NES1, complete genome
BacN_Proteobacteria	Bac GramN_Proteobacteria	>gi|485080253|gb|CP002099.1| Salmonella enterica subsp. enterica serovar Typhi str. Ty21a, complete genome
BacN_Proteobacteria	Bac GramN_Proteobacteria	>gi|499056921|gb|CP005490.1| Helicobacter pylori UM032, complete genome
BacN_Proteobacteria	Bac GramN_Proteobacteria	>gi|499058493|gb|CP005491.1| Helicobacter pylori UM299, complete genome
BacN_Proteobacteria	Bac GramN_Proteobacteria	>gi|499060049|gb|CP005492.1| Helicobacter pylori UM037, complete genome
BacN_Proteobacteria	Bac GramN_Proteobacteria	>gi|499061965|gb|CP005493.1| Helicobacter pylori UM066, complete genome
BacN_Proteobacteria	Bac GramN_Proteobacteria	>gi|500239649|gb|CP003190.1| Pseudomonas protegens CHA0, complete genome
BacN_Proteobacteria	Bac GramN_Proteobacteria	>gi|507118487|gb|CP005964.1| Idiomarina loihiensis GSL 199, complete genome
BacN_Proteobacteria	Bac GramN_Proteobacteria	>gi|507219248|gb|CP005966.1| Aeromonas hydrophila ML09-119, complete genome
BacN_Proteobacteria	Bac GramN_Proteobacteria	>gi|507223963|gb|CP005963.1| Spiribacter salinus M19-40, complete genome
BacN_Proteobacteria	Bac GramN_Proteobacteria	>gi|508120469|gb|CP003746.2| Simiduia agarivorans SA1 = DSM 21679, complete genome
BacN_Proteobacteria	Bac GramN_Proteobacteria	>gi|509080678|gb|CP003730.1| Legionella pneumophila subsp. pneumophila str. Thunder Bay, complete genome
BacN_Proteobacteria	Bac GramN_Proteobacteria	>gi|511519639|gb|CP005976.1| Pseudomonas putida H8234, complete genome
BacN_Proteobacteria	Bac GramN_Proteobacteria	>gi|511525997|gb|CP005991.1| Enterobacter sp. R4-368, complete genome
BacN_Proteobacteria	Bac GramN_Proteobacteria	>gi|513127071|gb|CP005384.1| Haemophilus parasuis ZJ0906, complete genome
BacN_Proteobacteria	Bac GramN_Proteobacteria	>gi|514031459|gb|CP003982.1| Candidatus Tremblaya phenacola PAVE, complete genome
BacN_Proteobacteria	Bac GramN_Proteobacteria	>gi|514245605|gb|CP006245.1| Pseudomonas aeruginosa RP73, complete genome
BacN_Spirochaetes	Bac GramN_Spirochaetes	>gi|110890097|gb|CP000395.1| Borrelia afzelii PKo, complete genome
BacN_Spirochaetes	Bac GramN_Spirochaetes	>gi|119860731|gb|CP000048.1| Borrelia hermsii DAH, complete genome
BacN_Spirochaetes	Bac GramN_Spirochaetes	>gi|119861577|gb|CP000049.1| Borrelia turicatae 91E135, complete genome
BacN_Spirochaetes	Bac GramN_Spirochaetes	>gi|189017811|gb|CP000805.1| Treponema pallidum subsp. pallidum SS14, complete genome
BacN_Spirochaetes	Bac GramN_Spirochaetes	>gi|201083369|gb|CP000976.1| Borrelia duttonii Ly, complete genome
BacN_Spirochaetes	Bac GramN_Spirochaetes	>gi|201084691|gb|CP000993.1| Borrelia recurrentis A1, complete genome
BacN_Spirochaetes	Bac GramN_Spirochaetes	>gi|218164353|gb|CP001205.1| Borrelia burgdorferi ZS7, complete genome
BacN_Spirochaetes	Bac GramN_Spirochaetes	>gi|225213769|gb|CP001357.1| Brachyspira hyodysenteriae WA1, complete genome
BacN_Spirochaetes	Bac GramN_Spirochaetes	>gi|291059420|gb|CP001752.1| Treponema pallidum subsp. pallidum str. Chicago, complete genome
BacN_Spirochaetes	Bac GramN_Spirochaetes	>gi|296016874|gb|CP001959.1| Brachyspira murdochii DSM 12563, complete genome
BacN_Spirochaetes	Bac GramN_Spirochaetes	>gi|300687338|gb|CP002025.1| Brachyspira pilosicoli 95/1000, complete genome
BacN_Spirochaetes	Bac GramN_Spirochaetes	>gi|301633733|gb|CP002116.1| Spirochaeta smaragdinae DSM 11293, complete genome
BacN_Spirochaetes	Bac GramN_Spirochaetes	>gi|306531442|gb|CP001698.1| Spirochaeta thermophila DSM 6192, complete genome
BacN_Spirochaetes	Bac GramN_Spirochaetes	>gi|312147736|gb|CP002312.1| Borrelia burgdorferi JD1, complete genome
BacN_Spirochaetes	Bac GramN_Spirochaetes	>gi|312148964|gb|CP002228.1| Borrelia burgdorferi N40, complete genome
BacN_Spirochaetes	Bac GramN_Spirochaetes	>gi|324025087|gb|CP002541.1| Sphaerochaeta globosa str. Buddy, complete genome
BacN_Spirochaetes	Bac GramN_Spirochaetes	>gi|328447254|gb|CP002631.1| Treponema succinifaciens DSM 2489, complete genome
BacN_Spirochaetes	Bac GramN_Spirochaetes	>gi|329747886|gb|CP002659.1| Sphaerochaeta coccoides DSM 17374, complete genome
BacN_Spirochaetes	Bac GramN_Spirochaetes	>gi|332179772|gb|CP002696.1| Treponema brennaborense DSM 12168, complete genome
BacN_Spirochaetes	Bac GramN_Spirochaetes	>gi|333734099|gb|CP001841.1| Treponema azotonutricium ZAS-9, complete genome
BacN_Spirochaetes	Bac GramN_Spirochaetes	>gi|333738032|gb|CP001843.1| Treponema primitia ZAS-2, complete genome
BacN_Spirochaetes	Bac GramN_Spirochaetes	>gi|335344043|gb|CP002103.1| Treponema paraluiscuniculi Cuniculi A, complete genome
BacN_Spirochaetes	Bac GramN_Spirochaetes	>gi|338832994|gb|CP002868.1| Treponema caldaria DSM 7334, complete genome
BacN_Spirochaetes	Bac GramN_Spirochaetes	>gi|339410722|gb|CP002903.1| Spirochaeta thermophila DSM 6578, complete genome
BacN_Spirochaetes	Bac GramN_Spirochaetes	>gi|342222012|gb|CP002746.1| Borrelia bissettii DN127, complete genome
BacN_Spirochaetes	Bac GramN_Spirochaetes	>gi|342856386|gb|CP002933.1| Borrelia afzelii PKo, complete genome
BacN_Spirochaetes	Bac GramN_Spirochaetes	>gi|343385146|gb|CP002874.1| Brachyspira intermedia PWS/A, complete genome
BacN_Spirochaetes	Bac GramN_Spirochaetes	>gi|359350094|gb|CP003155.1| Sphaerochaeta pleomorpha str. Grapes, complete genome
BacN_Spirochaetes	Bac GramN_Spirochaetes	>gi|374676824|gb|CP002374.1| Treponema pallidum subsp. pertenue str. SamoaD, complete genome
BacN_Spirochaetes	Bac GramN_Spirochaetes	>gi|374677893|gb|CP002375.1| Treponema pallidum subsp. pertenue str. CDC2, complete genome
BacN_Spirochaetes	Bac GramN_Spirochaetes	>gi|374678962|gb|CP002376.1| Treponema pallidum subsp. pertenue str. Gauthier, complete genome
BacN_Spirochaetes	Bac GramN_Spirochaetes	>gi|374680031|gb|CP003115.1| Treponema pallidum subsp. pallidum DAL-1, complete genome
BacN_Spirochaetes	Bac GramN_Spirochaetes	>gi|383105777|gb|CP003282.1| Spirochaeta africana DSM 8902, complete genome
BacN_Spirochaetes	Bac GramN_Spirochaetes	>gi|384934107|gb|CP003426.1| Borrelia crocidurae str. Achema, complete genome
BacN_Spirochaetes	Bac GramN_Spirochaetes	>gi|390609540|gb|CP002959.1| Turneriella parva DSM 21527, complete genome
BacN_Spirochaetes	Bac GramN_Spirochaetes	>gi|404436164|gb|CP003490.1| Brachyspira pilosicoli B2904, complete genome
BacN_Spirochaetes	Bac GramN_Spirochaetes	>gi|407240455|gb|CP003866.1| Borrelia garinii NMJW1, complete genome
BacN_Spirochaetes	Bac GramN_Spirochaetes	>gi|408475275|gb|CP003064.1| Treponema pallidum subsp. pallidum str. Mexico A, complete genome
BacN_Spirochaetes	Bac GramN_Spirochaetes	>gi|408536136|gb|CP003882.1| Borrelia afzelii HLJ01, complete genome
BacN_Spirochaetes	Bac GramN_Spirochaetes	>gi|41821838|gb|AE017226.1| Treponema denticola ATCC 35405, complete genome
BacN_Spirochaetes	Bac GramN_Spirochaetes	>gi|430780086|gb|CP002873.1| Brachyspira pilosicoli P43/6/78, complete genome
BacN_Spirochaetes	Bac GramN_Spirochaetes	>gi|485593303|gb|CP003902.1| Treponema pallidum str. Fribourg-Blanc, complete genome
BacN_Spirochaetes	Bac GramN_Spirochaetes	>gi|511518660|gb|CP004010.1| Treponema pallidum subsp. pallidum str. Nichols, complete genome
BacN_Spirochaetes	Bac GramN_Spirochaetes	>gi|511533127|gb|CP004011.1| Treponema pallidum subsp. pallidum SS14, complete genome
BacN_Spirochaetes	Bac GramN_Spirochaetes	>gi|51572834|gb|CP000013.1| Borrelia garinii PBi, complete genome
BacN_Spirochaetes	Bac GramN_Spirochaetes	>gi|6626249|gb|AE000783.1| Borrelia burgdorferi B31, complete genome
BacN_Spirochaetes	Bac GramN_Spirochaetes	>gi|6626258|gb|AE000520.1| Treponema pallidum subsp. pallidum str. Nichols complete genome
BacN_Verrucomicrobia	Bac GramN_Verrucomicrobia	>gi|177839040|gb|CP001032.1| Opitutus terrae PB90-1, complete genome
BacN_Verrucomicrobia	Bac GramN_Verrucomicrobia	>gi|187424568|gb|CP001071.1| Akkermansia muciniphila ATCC BAA-835, complete genome
BacN_Verrucomicrobia	Bac GramN_Verrucomicrobia	>gi|189184875|gb|CP000975.1| Methylacidiphilum infernorum V4, complete genome
BacN_Verrucomicrobia	Bac GramN_Verrucomicrobia	>gi|293612874|gb|CP001998.1| Coraliomargarita akajimensis DSM 45221, complete genome
Fungi_Ascomycota	Fungi_Ascomycota	>gi|126091161|gb|CP000498.1| Scheffersomyces stipitis CBS 6054 chromosome 4, complete sequence
Fungi_Ascomycota	Fungi_Ascomycota	>gi|126091878|gb|CP000499.1| Scheffersomyces stipitis CBS 6054 chromosome 5, complete sequence
Fungi_Ascomycota	Fungi_Ascomycota	>gi|126092613|gb|CP000500.1| Scheffersomyces stipitis CBS 6054 chromosome 6, complete sequence
Fungi_Ascomycota	Fungi_Ascomycota	>gi|126093302|gb|CP000501.1| Scheffersomyces stipitis CBS 6054 chromosome 7, complete sequence
Fungi_Ascomycota	Fungi_Ascomycota	>gi|126093687|gb|CP000502.1| Scheffersomyces stipitis CBS 6054 chromosome 8, complete sequence
Fungi_Ascomycota	Fungi_Ascomycota	>gi|126094052|gb|CP000496.1| Scheffersomyces stipitis CBS 6054 chromosome 2, complete sequence
Fungi_Ascomycota	Fungi_Ascomycota	>gi|126095422|gb|CP000497.1| Scheffersomyces stipitis CBS 6054 chromosome 3, complete sequence
Fungi_Ascomycota	Fungi_Ascomycota	>gi|346995772|gb|CP003009.1| Thielavia terrestris NRRL 8126 chromosome 1, complete sequence
Fungi_Ascomycota	Fungi_Ascomycota	>gi|346998423|gb|CP003010.1| Thielavia terrestris NRRL 8126 chromosome 2, complete sequence
Fungi_Ascomycota	Fungi_Ascomycota	>gi|347000997|gb|CP003011.1| Thielavia terrestris NRRL 8126 chromosome 3, complete sequence
Fungi_Ascomycota	Fungi_Ascomycota	>gi|347002178|gb|CP003012.1| Thielavia terrestris NRRL 8126 chromosome 4, complete sequence
Fungi_Ascomycota	Fungi_Ascomycota	>gi|347003384|gb|CP003013.1| Thielavia terrestris NRRL 8126 chromosome 5, complete sequence
Fungi_Ascomycota	Fungi_Ascomycota	>gi|347004587|gb|CP003014.1| Thielavia terrestris NRRL 8126 chromosome 6, complete sequence
Fungi_Ascomycota	Fungi_Ascomycota	>gi|347005580|gb|CP003002.1| Myceliophthora thermophila ATCC 42464 chromosome 1, complete sequence
Fungi_Ascomycota	Fungi_Ascomycota	>gi|347008289|gb|CP003003.1| Myceliophthora thermophila ATCC 42464 chromosome 2, complete sequence
Fungi_Ascomycota	Fungi_Ascomycota	>gi|347009717|gb|CP003004.1| Myceliophthora thermophila ATCC 42464 chromosome 3, complete sequence
Fungi_Ascomycota	Fungi_Ascomycota	>gi|347010928|gb|CP003005.1| Myceliophthora thermophila ATCC 42464 chromosome 4, complete sequence
Fungi_Ascomycota	Fungi_Ascomycota	>gi|347011998|gb|CP003006.1| Myceliophthora thermophila ATCC 42464 chromosome 5, complete sequence
Fungi_Ascomycota	Fungi_Ascomycota	>gi|347012982|gb|CP003007.1| Myceliophthora thermophila ATCC 42464 chromosome 6, complete sequence
Fungi_Ascomycota	Fungi_Ascomycota	>gi|347013775|gb|CP003008.1| Myceliophthora thermophila ATCC 42464 chromosome 7, complete sequence
Fungi_Ascomycota	Fungi_Ascomycota	>gi|356887709|gb|CP002497.1| Eremothecium cymbalariae DBVPG#7215 chromosome 1, complete sequence
Fungi_Ascomycota	Fungi_Ascomycota	>gi|356888211|gb|CP002498.1| Eremothecium cymbalariae DBVPG#7215 chromosome 2, complete sequence
Fungi_Ascomycota	Fungi_Ascomycota	>gi|356888970|gb|CP002499.1| Eremothecium cymbalariae DBVPG#7215 chromosome 3, complete sequence
Fungi_Ascomycota	Fungi_Ascomycota	>gi|356889536|gb|CP002500.1| Eremothecium cymbalariae DBVPG#7215 chromosome 4, complete sequence
Fungi_Ascomycota	Fungi_Ascomycota	>gi|356890256|gb|CP002501.1| Eremothecium cymbalariae DBVPG#7215 chromosome 5, complete sequence
Fungi_Ascomycota	Fungi_Ascomycota	>gi|356890862|gb|CP002502.1| Eremothecium cymbalariae DBVPG#7215 chromosome 6, complete sequence
Fungi_Ascomycota	Fungi_Ascomycota	>gi|356891314|gb|CP002504.1| Eremothecium cymbalariae DBVPG#7215 chromosome 8, complete sequence
Fungi_Ascomycota	Fungi_Ascomycota	>gi|356891712|gb|CP002503.1| Eremothecium cymbalariae DBVPG#7215 chromosome 7, complete sequence
Fungi_Ascomycota	Fungi_Ascomycota	>gi|374105553|gb|CP002705.1| Ashbya gossypii FDAG1 chromosome I, complete sequence
Fungi_Ascomycota	Fungi_Ascomycota	>gi|374105937|gb|CP002706.1| Ashbya gossypii FDAG1 chromosome II, complete sequence
Fungi_Ascomycota	Fungi_Ascomycota	>gi|374106403|gb|CP002707.1| Ashbya gossypii FDAG1 chromosome III, complete sequence
Fungi_Ascomycota	Fungi_Ascomycota	>gi|374106904|gb|CP002708.1| Ashbya gossypii FDAG1 chromosome IV, complete sequence
Fungi_Ascomycota	Fungi_Ascomycota	>gi|374107728|gb|CP002709.1| Ashbya gossypii FDAG1 chromosome V, complete sequence
Fungi_Ascomycota	Fungi_Ascomycota	>gi|374108542|gb|CP002710.1| Ashbya gossypii FDAG1 chromosome VI, complete sequence
Fungi_Ascomycota	Fungi_Ascomycota	>gi|374109541|gb|CP002711.1| Ashbya gossypii FDAG1 chromosome VII, complete sequence
Fungi_Ascomycota	Fungi_Ascomycota	>gi|513029759|gb|CP006020.1| Saccharomycetaceae sp. 'Ashbya aceri' chromosome I, complete sequence
Fungi_Ascomycota	Fungi_Ascomycota	>gi|513030220|gb|CP006021.1| Saccharomycetaceae sp. 'Ashbya aceri' chromosome II, complete sequence
Fungi_Ascomycota	Fungi_Ascomycota	>gi|513030741|gb|CP006022.1| Saccharomycetaceae sp. 'Ashbya aceri' chromosome III, complete sequence
Fungi_Ascomycota	Fungi_Ascomycota	>gi|513031505|gb|CP006023.1| Saccharomycetaceae sp. 'Ashbya aceri' chromosome IV, complete sequence
Fungi_Ascomycota	Fungi_Ascomycota	>gi|513032086|gb|CP006024.1| Saccharomycetaceae sp. 'Ashbya aceri' chromosome V, complete sequence
Fungi_Ascomycota	Fungi_Ascomycota	>gi|513032873|gb|CP006025.1| Saccharomycetaceae sp. 'Ashbya aceri' chromosome VI, complete sequence
Fungi_Ascomycota	Fungi_Ascomycota	>gi|513033564|gb|CP006026.1| Saccharomycetaceae sp. 'Ashbya aceri' chromosome VII, complete sequence
Fungi_Ascomycota	Saccharomyces_cerevisiae	>NC_001133| Saccharomyces cerevisiae S288c chromosome I, complete sequence.
Fungi_Ascomycota	Saccharomyces_cerevisiae	>NC_001134| Saccharomyces cerevisiae S288c chromosome II, complete sequence.
Fungi_Ascomycota	Saccharomyces_cerevisiae	>NC_001135| Saccharomyces cerevisiae S288c chromosome III, complete sequence.
Fungi_Ascomycota	Saccharomyces_cerevisiae	>NC_001136| Saccharomyces cerevisiae S288c chromosome IV, complete sequence.
Fungi_Ascomycota	Saccharomyces_cerevisiae	>NC_001137| Saccharomyces cerevisiae S288c chromosome V, complete sequence.
Fungi_Ascomycota	Saccharomyces_cerevisiae	>NC_001138| Saccharomyces cerevisiae S288c chromosome VI, complete sequence.
Fungi_Ascomycota	Saccharomyces_cerevisiae	>NC_001139| Saccharomyces cerevisiae S288c chromosome VII, complete sequence.
Fungi_Ascomycota	Saccharomyces_cerevisiae	>NC_001140| Saccharomyces cerevisiae S288c chromosome VIII, complete sequence.
Fungi_Ascomycota	Saccharomyces_cerevisiae	>NC_001141| Saccharomyces cerevisiae S288c chromosome IX, complete sequence.
Fungi_Ascomycota	Saccharomyces_cerevisiae	>NC_001142| Saccharomyces cerevisiae S288c chromosome X, complete sequence.
Fungi_Ascomycota	Saccharomyces_cerevisiae	>NC_001143| Saccharomyces cerevisiae S288c chromosome XI, complete sequence.
Fungi_Ascomycota	Saccharomyces_cerevisiae	>NC_001144| Saccharomyces cerevisiae S288c chromosome XII, complete sequence.
Fungi_Ascomycota	Saccharomyces_cerevisiae	>NC_001145| Saccharomyces cerevisiae S288c chromosome XIII, complete sequence.
Fungi_Ascomycota	Saccharomyces_cerevisiae	>NC_001146| Saccharomyces cerevisiae S288c chromosome XIV, complete sequence.
Fungi_Ascomycota	Saccharomyces_cerevisiae	>NC_001147| Saccharomyces cerevisiae S288c chromosome XV, complete sequence.
Fungi_Ascomycota	Saccharomyces_cerevisiae	>NC_001148| Saccharomyces cerevisiae S288c chromosome XVI, complete sequence.
Fungi_Ascomycota	Schizosaccharomyces_pombe	>NC_003423| Schizosaccharomyces pombe 972h- chromosome II, complete sequence.
Fungi_Ascomycota	Schizosaccharomyces_pombe	>NC_003421| Schizosaccharomyces pombe 972h- chromosome III, complete sequence.
Fungi_Ascomycota	Schizosaccharomyces_pombe	>NC_003424| Schizosaccharomyces pombe 972h- chromosome I, complete sequence.
Fungi_Basidiomycota	Fungi_Basidiomycota	>gi|317457553|gb|CP000286.1| Cryptococcus gattii WM276 chromosome A, complete sequence
Fungi_Basidiomycota	Fungi_Basidiomycota	>gi|317458303|gb|CP000287.1| Cryptococcus gattii WM276 chromosome B, complete sequence
Fungi_Basidiomycota	Fungi_Basidiomycota	>gi|317458972|gb|CP000288.1| Cryptococcus gattii WM276 chromosome C, complete sequence
Fungi_Basidiomycota	Fungi_Basidiomycota	>gi|317459701|gb|CP000289.1| Cryptococcus gattii WM276 chromosome D, complete sequence
Fungi_Basidiomycota	Fungi_Basidiomycota	>gi|317460509|gb|CP000290.1| Cryptococcus gattii WM276 chromosome E, complete sequence
Fungi_Basidiomycota	Fungi_Basidiomycota	>gi|317461021|gb|CP000291.1| Cryptococcus gattii WM276 chromosome F, complete sequence
Fungi_Basidiomycota	Fungi_Basidiomycota	>gi|317461491|gb|CP000292.1| Cryptococcus gattii WM276 chromosome G, complete sequence
Fungi_Basidiomycota	Fungi_Basidiomycota	>gi|317461979|gb|CP000293.1| Cryptococcus gattii WM276 chromosome H, complete sequence
Fungi_Basidiomycota	Fungi_Basidiomycota	>gi|317462455|gb|CP000294.1| Cryptococcus gattii WM276 chromosome I, complete sequence
Fungi_Basidiomycota	Fungi_Basidiomycota	>gi|317462800|gb|CP000295.1| Cryptococcus gattii WM276 chromosome J, complete sequence
Fungi_Basidiomycota	Fungi_Basidiomycota	>gi|317462990|gb|CP000296.1| Cryptococcus gattii WM276 chromosome K, complete sequence
Fungi_Basidiomycota	Fungi_Basidiomycota	>gi|317463363|gb|CP000297.1| Cryptococcus gattii WM276 chromosome L, complete sequence
Fungi_Basidiomycota	Fungi_Basidiomycota	>gi|317463654|gb|CP000298.1| Cryptococcus gattii WM276 chromosome M, complete sequence
Fungi_Basidiomycota	Fungi_Basidiomycota	>gi|317463891|gb|CP000299.1| Cryptococcus gattii WM276 chromosome N, complete sequence
Fungi_Basidiomycota	Fungi_Basidiomycota	>gi|405117359|gb|CP003820.1| Cryptococcus neoformans var. grubii H99 chromosome 1, complete sequence
Fungi_Basidiomycota	Fungi_Basidiomycota	>gi|405118222|gb|CP003821.1| Cryptococcus neoformans var. grubii H99 chromosome 2, complete sequence
Fungi_Basidiomycota	Fungi_Basidiomycota	>gi|405118826|gb|CP003822.1| Cryptococcus neoformans var. grubii H99 chromosome 3, complete sequence
Fungi_Basidiomycota	Fungi_Basidiomycota	>gi|405119423|gb|CP003823.1| Cryptococcus neoformans var. grubii H99 chromosome 4, complete sequence
Fungi_Basidiomycota	Fungi_Basidiomycota	>gi|405119828|gb|CP003824.1| Cryptococcus neoformans var. grubii H99 chromosome 5, complete sequence
Fungi_Basidiomycota	Fungi_Basidiomycota	>gi|405120503|gb|CP003825.1| Cryptococcus neoformans var. grubii H99 chromosome 6, complete sequence
Fungi_Basidiomycota	Fungi_Basidiomycota	>gi|405121034|gb|CP003826.1| Cryptococcus neoformans var. grubii H99 chromosome 7, complete sequence
Fungi_Basidiomycota	Fungi_Basidiomycota	>gi|405121536|gb|CP003827.1| Cryptococcus neoformans var. grubii H99 chromosome 8, complete sequence
Fungi_Basidiomycota	Fungi_Basidiomycota	>gi|405122062|gb|CP003828.1| Cryptococcus neoformans var. grubii H99 chromosome 9, complete sequence
Fungi_Basidiomycota	Fungi_Basidiomycota	>gi|405122517|gb|CP003829.1| Cryptococcus neoformans var. grubii H99 chromosome 10, complete sequence
Fungi_Basidiomycota	Fungi_Basidiomycota	>gi|405122900|gb|CP003830.1| Cryptococcus neoformans var. grubii H99 chromosome 11, complete sequence
Fungi_Basidiomycota	Fungi_Basidiomycota	>gi|405123455|gb|CP003831.1| Cryptococcus neoformans var. grubii H99 chromosome 12, complete sequence
Fungi_Basidiomycota	Fungi_Basidiomycota	>gi|405123726|gb|CP003832.1| Cryptococcus neoformans var. grubii H99 chromosome 13, complete sequence
Fungi_Basidiomycota	Fungi_Basidiomycota	>gi|405123993|gb|CP003833.1| Cryptococcus neoformans var. grubii H99 chromosome 14, complete sequence
Fungi_Basidiomycota	Fungi_Basidiomycota	>gi|57222571|gb|AE017341.1| Cryptococcus neoformans var. neoformans JEC21 chromosome 1, complete sequence
Fungi_Basidiomycota	Fungi_Basidiomycota	>gi|57223396|gb|AE017342.1| Cryptococcus neoformans var. neoformans JEC21 chromosome 2, complete sequence
Fungi_Basidiomycota	Fungi_Basidiomycota	>gi|57225559|gb|AE017343.1| Cryptococcus neoformans var. neoformans JEC21 chromosome 3, complete sequence
Fungi_Basidiomycota	Fungi_Basidiomycota	>gi|57226287|gb|AE017344.1| Cryptococcus neoformans var. neoformans JEC21 chromosome 4, complete sequence
Fungi_Basidiomycota	Fungi_Basidiomycota	>gi|57226924|gb|AE017345.1| Cryptococcus neoformans var. neoformans JEC21 chromosome 5, complete sequence
Fungi_Basidiomycota	Fungi_Basidiomycota	>gi|57227467|gb|AE017346.1| Cryptococcus neoformans var. neoformans JEC21 chromosome 6, complete sequence
Fungi_Basidiomycota	Fungi_Basidiomycota	>gi|57227952|gb|AE017347.1| Cryptococcus neoformans var. neoformans JEC21 chromosome 7, complete sequence
Fungi_Basidiomycota	Fungi_Basidiomycota	>gi|57228452|gb|AE017348.1| Cryptococcus neoformans var. neoformans JEC21 chromosome 8, complete sequence
Fungi_Basidiomycota	Fungi_Basidiomycota	>gi|57228846|gb|AE017349.1| Cryptococcus neoformans var. neoformans JEC21 chromosome 9, complete sequence
Fungi_Basidiomycota	Fungi_Basidiomycota	>gi|57229308|gb|AE017350.1| Cryptococcus neoformans var. neoformans JEC21 chromosome 10, complete sequence
Fungi_Basidiomycota	Fungi_Basidiomycota	>gi|57229666|gb|AE017351.1| Cryptococcus neoformans var. neoformans JEC21 chromosome 11, complete sequence
Fungi_Basidiomycota	Fungi_Basidiomycota	>gi|57230010|gb|AE017352.1| Cryptococcus neoformans var. neoformans JEC21 chromosome 12, complete sequence
Fungi_Basidiomycota	Fungi_Basidiomycota	>gi|57230420|gb|AE017353.1| Cryptococcus neoformans var. neoformans JEC21 chromosome 13, complete sequence
Fungi_Basidiomycota	Fungi_Basidiomycota	>gi|57230683|gb|AE017356.1| Cryptococcus neoformans var. neoformans JEC21 chromosome 14, complete sequence
Fungi_Micros	Fungi_Microsporidia	>gi|303301365|gb|CP001942.1| Encephalitozoon intestinalis ATCC 50506 chromosome I, complete sequence
Fungi_Micros	Fungi_Microsporidia	>gi|303301501|gb|CP001943.1| Encephalitozoon intestinalis ATCC 50506 chromosome II, complete sequence
Fungi_Micros	Fungi_Microsporidia	>gi|303301647|gb|CP001944.1| Encephalitozoon intestinalis ATCC 50506 chromosome III, complete sequence
Fungi_Micros	Fungi_Microsporidia	>gi|303301797|gb|CP001945.1| Encephalitozoon intestinalis ATCC 50506 chromosome IV, complete sequence
Fungi_Micros	Fungi_Microsporidia	>gi|303301954|gb|CP001946.1| Encephalitozoon intestinalis ATCC 50506 chromosome V, complete sequence
Fungi_Micros	Fungi_Microsporidia	>gi|303302113|gb|CP001947.1| Encephalitozoon intestinalis ATCC 50506 chromosome VI, complete sequence
Fungi_Micros	Fungi_Microsporidia	>gi|303302270|gb|CP001948.1| Encephalitozoon intestinalis ATCC 50506 chromosome VII, complete sequence
Fungi_Micros	Fungi_Microsporidia	>gi|303302443|gb|CP001949.1| Encephalitozoon intestinalis ATCC 50506 chromosome VIII, complete sequence
Fungi_Micros	Fungi_Microsporidia	>gi|303302637|gb|CP001950.1| Encephalitozoon intestinalis ATCC 50506 chromosome IX, complete sequence
Fungi_Micros	Fungi_Microsporidia	>gi|303302840|gb|CP001951.1| Encephalitozoon intestinalis ATCC 50506 chromosome X, complete sequence
Fungi_Micros	Fungi_Microsporidia	>gi|303303011|gb|CP001952.1| Encephalitozoon intestinalis ATCC 50506 chromosome XI, complete sequence
Fungi_Micros	Fungi_Microsporidia	>gi|392997896|gb|CP002714.1| Encephalitozoon hellem ATCC 50504 chromosome II, complete sequence
Fungi_Micros	Fungi_Microsporidia	>gi|392998039|gb|CP002715.1| Encephalitozoon hellem ATCC 50504 chromosome III, complete sequence
Fungi_Micros	Fungi_Microsporidia	>gi|392998193|gb|CP002716.1| Encephalitozoon hellem ATCC 50504 chromosome IV, complete sequence
Fungi_Micros	Fungi_Microsporidia	>gi|392998351|gb|CP002717.1| Encephalitozoon hellem ATCC 50504 chromosome V, complete sequence
Fungi_Micros	Fungi_Microsporidia	>gi|392998517|gb|CP002719.1| Encephalitozoon hellem ATCC 50504 chromosome VII, complete sequence
Fungi_Micros	Fungi_Microsporidia	>gi|392998694|gb|CP002720.1| Encephalitozoon hellem ATCC 50504 chromosome VIII, complete sequence
Fungi_Micros	Fungi_Microsporidia	>gi|392998885|gb|CP002721.1| Encephalitozoon hellem ATCC 50504 chromosome IXa, complete sequence
Fungi_Micros	Fungi_Microsporidia	>gi|392999104|gb|CP002722.1| Encephalitozoon hellem ATCC 50504 chromosome IXb, complete sequence
Fungi_Micros	Fungi_Microsporidia	>gi|392999278|gb|CP002723.1| Encephalitozoon hellem ATCC 50504 chromosome X, complete sequence
Fungi_Micros	Fungi_Microsporidia	>gi|392999529|gb|CP002724.1| Encephalitozoon hellem ATCC 50504 chromosome XI, complete sequence
Fungi_Micros	Fungi_Microsporidia	>gi|395459753|gb|CP002713.1| Encephalitozoon hellem ATCC 50504 chromosome I, complete sequence
Fungi_Micros	Fungi_Microsporidia	>gi|395459875|gb|CP002718.1| Encephalitozoon hellem ATCC 50504 chromosome VI, complete sequence
Fungi_Micros	Fungi_Microsporidia	>gi|396080724|gb|CP003518.1| Encephalitozoon romaleae SJ-2008 chromosome I, complete sequence
Fungi_Micros	Fungi_Microsporidia	>gi|396080855|gb|CP003519.1| Encephalitozoon romaleae SJ-2008 chromosome II, complete sequence
Fungi_Micros	Fungi_Microsporidia	>gi|396081000|gb|CP003520.1| Encephalitozoon romaleae SJ-2008 chromosome III, complete sequence
Fungi_Micros	Fungi_Microsporidia	>gi|396081154|gb|CP003521.1| Encephalitozoon romaleae SJ-2008 chromosome IV, complete sequence
Fungi_Micros	Fungi_Microsporidia	>gi|396081317|gb|CP003522.1| Encephalitozoon romaleae SJ-2008 chromosome V, complete sequence
Fungi_Micros	Fungi_Microsporidia	>gi|396081479|gb|CP003523.1| Encephalitozoon romaleae SJ-2008 chromosome VI, complete sequence
Fungi_Micros	Fungi_Microsporidia	>gi|396081636|gb|CP003524.1| Encephalitozoon romaleae SJ-2008 chromosome VII, complete sequence
Fungi_Micros	Fungi_Microsporidia	>gi|396081809|gb|CP003525.1| Encephalitozoon romaleae SJ-2008 chromosome VIII, complete sequence
Fungi_Micros	Fungi_Microsporidia	>gi|396082005|gb|CP003526.1| Encephalitozoon romaleae SJ-2008 chromosome IXa, complete sequence
Fungi_Micros	Fungi_Microsporidia	>gi|396082058|gb|CP003527.1| Encephalitozoon romaleae SJ-2008 chromosome IXb, complete sequence
Fungi_Micros	Fungi_Microsporidia	>gi|396082158|gb|CP003528.1| Encephalitozoon romaleae SJ-2008 chromosome IXc, complete sequence
Fungi_Micros	Fungi_Microsporidia	>gi|396082210|gb|CP003529.1| Encephalitozoon romaleae SJ-2008 chromosome X, complete sequence
Fungi_Micros	Fungi_Microsporidia	>gi|396082376|gb|CP003530.1| Encephalitozoon romaleae SJ-2008 chromosome XI, complete sequence
Protista_AlveolataGroup	Protista_Alveolata	>gi|23507741|gb|AE001362.1| Plasmodium falciparum 3D7 chromosome 2, complete sequence
Protista_AlveolataGroup	Protista_Alveolata	>gi|254832581|gb|AE014186.2| Plasmodium falciparum 3D7 chromosome 11, complete sequence
Protista_AlveolataGroup	Protista_Alveolata	>gi|254922366|gb|AE014185.2| Plasmodium falciparum 3D7 chromosome 10, complete sequence
Protista_AlveolataGroup	Protista_Alveolata	>gi|254945348|gb|AE014188.3| Plasmodium falciparum 3D7 chromosome 12, complete sequence
Protista_AlveolataGroup	Protista_Alveolata	>gi|255528741|gb|AE014187.2| Plasmodium falciparum 3D7 chromosome 14, complete sequence
Protista_AlveolataGroup	Protista_Alveolata	>gi|429327144|gb|CP001669.1| Babesia equi strain WA chromosome 1, complete sequence
Protista_AlveolataGroup	Protista_Alveolata	>gi|429328852|gb|CP001670.1| Babesia equi strain WA chromosome 3, complete sequence
Protista_CryptophytaGroup	Protista_Cryptophyta	>gi|12580654|emb|AJ010592.2| Guillardia theta DNA for complete sequence of nucleomorph chromosome 2
Protista_CryptophytaGroup	Protista_Cryptophyta	>gi|13794268|gb|AF083031.2| Guillardia theta nucleomorph chromosome 3, complete sequence
Protista_CryptophytaGroup	Protista_Cryptophyta	>gi|13794423|gb|AF165818.4| Guillardia theta nucleomorph chromosome 1, complete sequence
Protista_CryptophytaGroup	Protista_Cryptophyta	>gi|13812269|ref|NC_002753.1| Guillardia theta nucleomorph chromosome 2, complete sequence
Protista_CryptophytaGroup	Protista_Cryptophyta	>gi|159765624|gb|CP000881.1| Hemiselmis andersenii chromosome 1, complete sequence; nucleomorph
Protista_CryptophytaGroup	Protista_Cryptophyta	>gi|159765787|gb|CP000882.1| Hemiselmis andersenii chromosome 2, complete sequence; nucleomorph
Protista_CryptophytaGroup	Protista_Cryptophyta	>gi|159765954|gb|CP000883.1| Hemiselmis andersenii chromosome 3, complete sequence; nucleomorph
Protista_CryptophytaGroup	Protista_Cryptophyta	>gi|160331410|ref|NC_009977.1| Hemiselmis andersenii chromosome 1, complete sequence; nucleomorph
Protista_CryptophytaGroup	Protista_Cryptophyta	>gi|327206480|gb|CP002172.1| Cryptomonas paramecium strain CCAP977/2A chromosome 1, complete sequence
Protista_CryptophytaGroup	Protista_Cryptophyta	>gi|327206653|gb|CP002173.1| Cryptomonas paramecium strain CCAP977/2A chromosome 2, complete sequence
Protista_CryptophytaGroup	Protista_Cryptophyta	>gi|327206809|gb|CP002174.1| Cryptomonas paramecium strain CCAP977/2A chromosome 3, complete sequence
Protista_CryptophytaGroup	Protista_Cryptophyta	>gi|399949551|gb|CP003680.1| Chroomonas mesostigmatica CCMP1168 chromosome 1 nucleomorph, complete sequence
Protista_CryptophytaGroup	Protista_Cryptophyta	>gi|399949716|gb|CP003681.1| Chroomonas mesostigmatica CCMP1168 chromosome 2 nucleomorph, complete sequence
Protista_CryptophytaGroup	Protista_Cryptophyta	>gi|399949889|gb|CP003682.1| Chroomonas mesostigmatica CCMP1168 chromosome 3 nucleomorph, complete sequence
Animal__nonM	Apis_mellifera	>gi|110825701|ref|NC_007070.2|NC_007070 Apis mellifera linkage group 1, reference assembly (based on Amel_4.0), whole genome shotgun sequence
Animal__nonM	Apis_mellifera	>gi|110825711|ref|NC_007079.2|NC_007079 Apis mellifera linkage group 10, reference assembly (based on Amel_4.0), whole genome shotgun sequence
Animal__nonM	Apis_mellifera	>gi|110825732|ref|NC_007080.2|NC_007080 Apis mellifera linkage group 11, reference assembly (based on Amel_4.0), whole genome shotgun sequence
Animal__nonM	Apis_mellifera	>gi|110825763|ref|NC_007083.2|NC_007083 Apis mellifera linkage group 14, reference assembly (based on Amel_4.0), whole genome shotgun sequence
Animal__nonM	Apis_mellifera	>gi|110825764|ref|NC_007084.2|NC_007084 Apis mellifera linkage group 15, reference assembly (based on Amel_4.0), whole genome shotgun sequence
Animal__nonM	Apis_mellifera	>gi|110825765|ref|NC_007085.2|NC_007085 Apis mellifera linkage group 16, reference assembly (based on Amel_4.0), whole genome shotgun sequence
Animal__nonM	Apis_mellifera	>gi|110825766|ref|NC_007071.2|NC_007071 Apis mellifera linkage group 2, reference assembly (based on Amel_4.0), whole genome shotgun sequence
Animal__nonM	Apis_mellifera	>gi|110825767|ref|NC_007072.2|NC_007072 Apis mellifera linkage group 3, reference assembly (based on Amel_4.0), whole genome shotgun sequence
Animal__nonM	Apis_mellifera	>gi|110825768|ref|NC_007073.2|NC_007073 Apis mellifera linkage group 4, reference assembly (based on Amel_4.0), whole genome shotgun sequence
Animal__nonM	Apis_mellifera	>gi|110825769|ref|NC_007074.2|NC_007074 Apis mellifera linkage group 5, reference assembly (based on Amel_4.0), whole genome shotgun sequence
Animal__nonM	Apis_mellifera	>gi|110825770|ref|NC_007075.2|NC_007075 Apis mellifera linkage group 6, reference assembly (based on Amel_4.0), whole genome shotgun sequence
Animal__nonM	Apis_mellifera	>gi|110825771|ref|NC_007076.2|NC_007076 Apis mellifera linkage group 7, reference assembly (based on Amel_4.0), whole genome shotgun sequence
Animal__nonM	Apis_mellifera	>gi|110825772|ref|NC_007077.2|NC_007077 Apis mellifera linkage group 8, reference assembly (based on Amel_4.0), whole genome shotgun sequence
Animal__nonM	Apis_mellifera	>gi|110825774|ref|NC_007078.2|NC_007078 Apis mellifera linkage group 9, reference assembly (based on Amel_4.0), whole genome shotgun sequence
Animal__nonM	Caenorhabditis_elegans	>gi|67514031|emb|BX284601.3| Caenorhabditis elegans chromosome I, complete sequence
Animal__nonM	Caenorhabditis_elegans	>gi|67514032|emb|BX284602.3| Caenorhabditis elegans chromosome II, complete sequence
Animal__nonM	Caenorhabditis_elegans	>gi|67514029|emb|BX284603.2| Caenorhabditis elegans chromosome III, complete sequence
Animal__nonM	Caenorhabditis_elegans	>gi|67514030|emb|BX284604.2| Caenorhabditis elegans chromosome IV, complete sequence
Animal__nonM	Caenorhabditis_elegans	>gi|67514033|emb|BX284605.3| Caenorhabditis elegans chromosome V, complete sequence
Animal__nonM	Caenorhabditis_elegans	>gi|67424289|emb|BX284606.3| Caenorhabditis elegans chromosome X, complete sequence
Animal__nonM	Danio_rerio	>gi|258456220|ref|NC_007112.4| Danio rerio strain Tuebingen chromosome 1, Zv8
Animal__nonM	Danio_rerio	>gi|258456211|ref|NC_007121.4| Danio rerio strain Tuebingen chromosome 10, Zv8
Animal__nonM	Danio_rerio	>gi|258456210|ref|NC_007122.4| Danio rerio strain Tuebingen chromosome 11, Zv8
Animal__nonM	Danio_rerio	>gi|258456209|ref|NC_007123.4| Danio rerio strain Tuebingen chromosome 12, Zv8
Animal__nonM	Danio_rerio	>gi|258456208|ref|NC_007124.4| Danio rerio strain Tuebingen chromosome 13, Zv8
Animal__nonM	Danio_rerio	>gi|258456207|ref|NC_007125.4| Danio rerio strain Tuebingen chromosome 14, Zv8
Animal__nonM	Danio_rerio	>gi|258456206|ref|NC_007126.4| Danio rerio strain Tuebingen chromosome 15, Zv8
Animal__nonM	Danio_rerio	>gi|258456205|ref|NC_007127.4| Danio rerio strain Tuebingen chromosome 16, Zv8
Animal__nonM	Danio_rerio	>gi|258456204|ref|NC_007128.4| Danio rerio strain Tuebingen chromosome 17, Zv8
Animal__nonM	Danio_rerio	>gi|258456203|ref|NC_007129.4| Danio rerio strain Tuebingen chromosome 18, Zv8
Animal__nonM	Danio_rerio	>gi|258456202|ref|NC_007130.4| Danio rerio strain Tuebingen chromosome 19, Zv8
Animal__nonM	Danio_rerio	>gi|258456219|ref|NC_007113.4| Danio rerio strain Tuebingen chromosome 2, Zv8
Animal__nonM	Danio_rerio	>gi|258456201|ref|NC_007131.4| Danio rerio strain Tuebingen chromosome 20, Zv8
Animal__nonM	Danio_rerio	>gi|258456200|ref|NC_007132.4| Danio rerio strain Tuebingen chromosome 21, Zv8
Animal__nonM	Danio_rerio	>gi|258456199|ref|NC_007133.4| Danio rerio strain Tuebingen chromosome 22, Zv8
Animal__nonM	Danio_rerio	>gi|258456198|ref|NC_007134.4| Danio rerio strain Tuebingen chromosome 23, Zv8
Animal__nonM	Danio_rerio	>gi|258456197|ref|NC_007135.4| Danio rerio strain Tuebingen chromosome 24, Zv8
Animal__nonM	Danio_rerio	>gi|258456196|ref|NC_007136.4| Danio rerio strain Tuebingen chromosome 25, Zv8
Animal__nonM	Danio_rerio	>gi|258456218|ref|NC_007114.4| Danio rerio strain Tuebingen chromosome 3, Zv8
Animal__nonM	Danio_rerio	>gi|258456217|ref|NC_007115.4| Danio rerio strain Tuebingen chromosome 4, Zv8
Animal__nonM	Danio_rerio	>gi|258456216|ref|NC_007116.4| Danio rerio strain Tuebingen chromosome 5, Zv8
Animal__nonM	Danio_rerio	>gi|258456215|ref|NC_007117.4| Danio rerio strain Tuebingen chromosome 6, Zv8
Animal__nonM	Danio_rerio	>gi|258456214|ref|NC_007118.4| Danio rerio strain Tuebingen chromosome 7, Zv8
Animal__nonM	Danio_rerio	>gi|258456213|ref|NC_007119.4| Danio rerio strain Tuebingen chromosome 8, Zv8
Animal__nonM	Danio_rerio	>gi|258456212|ref|NC_007120.4| Danio rerio strain Tuebingen chromosome 9, Zv8
Animal__nonM	Danio_rerio	>gi|258425119|ref|NW_003052456.1| Danio rerio strain Tuebingen unplaced genomic scaffold, Zv8_NA4098
Animal__nonM	Drosophila_melanogaster	>ref|NT_033779.4|:1-23011544 Drosophila melanogaster chromosome 2L, complete sequence
Animal__nonM	Drosophila_melanogaster	>ref|NT_033778.3|:1-21146708 Drosophila melanogaster chromosome 2R, complete sequence
Animal__nonM	Drosophila_melanogaster	>ref|NT_037436.3|:1-24543557 Drosophila melanogaster chromosome 3L, complete sequence
Animal__nonM	Drosophila_melanogaster	>ref|NT_033777.2|:1-27905053 Drosophila melanogaster chromosome 3R, complete sequence
Animal__nonM	Drosophila_melanogaster	>ref|NC_004353.3|:1-1351857 Drosophila melanogaster chromosome 4, complete sequence
Animal__nonM	Drosophila_melanogaster	>ref|NC_004354.3|:1-22422827 Drosophila melanogaster chromosome X, complete sequence
Animal__nonM	Gallus_gallus	>gi|357973817|gb|CM000106.3| Gallus gallus chromosome 14, whole genome shotgun sequence
Animal__nonM	Gallus_gallus	>gi|117306184|gb|CM000093.2| Gallus gallus chromosome 1, whole genome shotgun sequence
Animal__nonM	Gallus_gallus	>gi|117306152|gb|CM000102.2| Gallus gallus chromosome 10, whole genome shotgun sequence
Animal__nonM	Gallus_gallus	>gi|117306183|gb|CM000094.2| Gallus gallus chromosome 2, whole genome shotgun sequence
Animal__nonM	Gallus_gallus	>gi|117306159|gb|CM000095.2| Gallus gallus chromosome 3, whole genome shotgun sequence
Animal__nonM	Gallus_gallus	>gi|117306158|gb|CM000096.2| Gallus gallus chromosome 4, whole genome shotgun sequence
Animal__nonM	Gallus_gallus	>gi|117306157|gb|CM000097.2| Gallus gallus chromosome 5, whole genome shotgun sequence
Animal__nonM	Gallus_gallus	>gi|117306156|gb|CM000098.2| Gallus gallus chromosome 6, whole genome shotgun sequence
Animal__nonM	Gallus_gallus	>gi|117306155|gb|CM000099.2| Gallus gallus chromosome 7, whole genome shotgun sequence
Animal__nonM	Gallus_gallus	>gi|117306154|gb|CM000100.2| Gallus gallus chromosome 8, whole genome shotgun sequence
Animal__nonM	Gallus_gallus	>gi|117306153|gb|CM000101.2| Gallus gallus chromosome 9, whole genome shotgun sequence
Animal__nonM	Gallus_gallus	>gi|357973820|gb|CM000103.3| Gallus gallus chromosome 11, whole genome shotgun sequence
Animal__nonM	Gallus_gallus	>gi|357973810|gb|CM000113.3| Gallus gallus chromosome 21, whole genome shotgun sequence
Animal__nonM	Gallus_gallus	>gi|117306007|gb|CM000121.2| Gallus gallus chromosome W, whole genome shotgun sequence
Animal__nonM	Gallus_gallus	>gi|117306003|gb|CM000122.2| Gallus gallus chromosome Z, whole genome shotgun sequence
Animal__nonM	Gallus_gallus	>gi|357973800|gb|CM000124.3| Gallus gallus chromosome 25, whole genome shotgun sequence
Animal__nonM	Gallus_gallus	>gi|357973804|gb|CM000119.3| Gallus gallus chromosome 28, whole genome shotgun sequence
Animal__nonM	Gallus_gallus	>gi|357973805|gb|CM000118.3| Gallus gallus chromosome 27, whole genome shotgun sequence
Animal__nonM	Gallus_gallus	>gi|357973806|gb|CM000117.3| Gallus gallus chromosome 26, whole genome shotgun sequence
Animal__nonM	Gallus_gallus	>gi|357973807|gb|CM000116.3| Gallus gallus chromosome 24, whole genome shotgun sequence
Animal__nonM	Gallus_gallus	>gi|357973808|gb|CM000115.3| Gallus gallus chromosome 23, whole genome shotgun sequence
Animal__nonM	Gallus_gallus	>gi|357973809|gb|CM000114.3| Gallus gallus chromosome 22, whole genome shotgun sequence
Animal__nonM	Gallus_gallus	>gi|357973810|gb|CM000113.3| Gallus gallus chromosome 21, whole genome shotgun sequence
Animal__nonM	Gallus_gallus	>gi|357973811|gb|CM000112.3| Gallus gallus chromosome 20, whole genome shotgun sequence
Animal__nonM	Gallus_gallus	>gi|357973812|gb|CM000111.3| Gallus gallus chromosome 19, whole genome shotgun sequence
Animal__nonM	Gallus_gallus	>gi|357973813|gb|CM000110.3| Gallus gallus chromosome 18, whole genome shotgun sequence
Animal__nonM	Gallus_gallus	>gi|357973814|gb|CM000109.3| Gallus gallus chromosome 17, whole genome shotgun sequence
Animal__nonM	Gallus_gallus	>gi|357973815|gb|CM000108.3| Gallus gallus chromosome 16, whole genome shotgun sequence
Animal__nonM	Gallus_gallus	>gi|357973816|gb|CM000107.3| Gallus gallus chromosome 15, whole genome shotgun sequence
Animal__nonM	Gallus_gallus	>gi|357973817|gb|CM000106.3| Gallus gallus chromosome 14, whole genome shotgun sequence
Animal__nonM	Gallus_gallus	>gi|357973818|gb|CM000105.3| Gallus gallus chromosome 13, whole genome shotgun sequence
Animal__nonM	Gallus_gallus	>gi|357973819|gb|CM000104.3| Gallus gallus chromosome 12, whole genome shotgun sequence
Animal__nonM	Gallus_gallus	>gi|357973820|gb|CM000103.3| Gallus gallus chromosome 11, whole genome shotgun sequence
Animal__nonM	Taeniopygia_guttata	>gi|224381666|ref|NC_011462.1|NC_011462 Taeniopygia guttata chromosome 1, reference assembly (based on Taeniopygia_guttata-3.2.4), whole genome shotgun sequence
Animal__nonM	Taeniopygia_guttata	>gi|224381667|ref|NC_011474.1|NC_011474 Taeniopygia guttata chromosome 10, reference assembly (based on Taeniopygia_guttata-3.2.4), whole genome shotgun sequence
Animal__nonM	Taeniopygia_guttata	>gi|224381668|ref|NC_011475.1|NC_011475 Taeniopygia guttata chromosome 11, reference assembly (based on Taeniopygia_guttata-3.2.4), whole genome shotgun sequence
Animal__nonM	Taeniopygia_guttata	>gi|224381669|ref|NC_011476.1|NC_011476 Taeniopygia guttata chromosome 12, reference assembly (based on Taeniopygia_guttata-3.2.4), whole genome shotgun sequence
Animal__nonM	Taeniopygia_guttata	>gi|224381670|ref|NC_011477.1|NC_011477 Taeniopygia guttata chromosome 13, reference assembly (based on Taeniopygia_guttata-3.2.4), whole genome shotgun sequence
Animal__nonM	Taeniopygia_guttata	>gi|224381671|ref|NC_011478.1|NC_011478 Taeniopygia guttata chromosome 14, reference assembly (based on Taeniopygia_guttata-3.2.4), whole genome shotgun sequence
Animal__nonM	Taeniopygia_guttata	>gi|224381672|ref|NC_011479.1|NC_011479 Taeniopygia guttata chromosome 15, reference assembly (based on Taeniopygia_guttata-3.2.4), whole genome shotgun sequence
Animal__nonM	Taeniopygia_guttata	>gi|224381673|ref|NC_011480.1|NC_011480 Taeniopygia guttata chromosome 16, reference assembly (based on Taeniopygia_guttata-3.2.4), whole genome shotgun sequence
Animal__nonM	Taeniopygia_guttata	>gi|224381674|ref|NC_011481.1|NC_011481 Taeniopygia guttata chromosome 17, reference assembly (based on Taeniopygia_guttata-3.2.4), whole genome shotgun sequence
Animal__nonM	Taeniopygia_guttata	>gi|224381675|ref|NC_011482.1|NC_011482 Taeniopygia guttata chromosome 18, reference assembly (based on Taeniopygia_guttata-3.2.4), whole genome shotgun sequence
Animal__nonM	Taeniopygia_guttata	>gi|224381676|ref|NC_011483.1|NC_011483 Taeniopygia guttata chromosome 19, reference assembly (based on Taeniopygia_guttata-3.2.4), whole genome shotgun sequence
Animal__nonM	Taeniopygia_guttata	>gi|224381677|ref|NC_011463.1|NC_011463 Taeniopygia guttata chromosome 1A, reference assembly (based on Taeniopygia_guttata-3.2.4), whole genome shotgun sequence
Animal__nonM	Taeniopygia_guttata	>gi|224381678|ref|NC_011464.1|NC_011464 Taeniopygia guttata chromosome 1B, reference assembly (based on Taeniopygia_guttata-3.2.4), whole genome shotgun sequence
Animal__nonM	Taeniopygia_guttata	>gi|224381679|ref|NC_011465.1|NC_011465 Taeniopygia guttata chromosome 2, reference assembly (based on Taeniopygia_guttata-3.2.4), whole genome shotgun sequence
Animal__nonM	Taeniopygia_guttata	>gi|224381680|ref|NC_011484.1|NC_011484 Taeniopygia guttata chromosome 20, reference assembly (based on Taeniopygia_guttata-3.2.4), whole genome shotgun sequence
Animal__nonM	Taeniopygia_guttata	>gi|224381681|ref|NC_011485.1|NC_011485 Taeniopygia guttata chromosome 21, reference assembly (based on Taeniopygia_guttata-3.2.4), whole genome shotgun sequence
Animal__nonM	Taeniopygia_guttata	>gi|224381682|ref|NC_011486.1|NC_011486 Taeniopygia guttata chromosome 22, reference assembly (based on Taeniopygia_guttata-3.2.4), whole genome shotgun sequence
Animal__nonM	Taeniopygia_guttata	>gi|224381683|ref|NC_011487.1|NC_011487 Taeniopygia guttata chromosome 23, reference assembly (based on Taeniopygia_guttata-3.2.4), whole genome shotgun sequence
Animal__nonM	Taeniopygia_guttata	>gi|224381684|ref|NC_011488.1|NC_011488 Taeniopygia guttata chromosome 24, reference assembly (based on Taeniopygia_guttata-3.2.4), whole genome shotgun sequence
Animal__nonM	Taeniopygia_guttata	>gi|224381685|ref|NC_011489.1|NC_011489 Taeniopygia guttata chromosome 25, reference assembly (based on Taeniopygia_guttata-3.2.4), whole genome shotgun sequence
Animal__nonM	Taeniopygia_guttata	>gi|224381686|ref|NC_011490.1|NC_011490 Taeniopygia guttata chromosome 26, reference assembly (based on Taeniopygia_guttata-3.2.4), whole genome shotgun sequence
Animal__nonM	Taeniopygia_guttata	>gi|224381687|ref|NC_011491.1|NC_011491 Taeniopygia guttata chromosome 27, reference assembly (based on Taeniopygia_guttata-3.2.4), whole genome shotgun sequence
Animal__nonM	Taeniopygia_guttata	>gi|224381688|ref|NC_011492.1|NC_011492 Taeniopygia guttata chromosome 28, reference assembly (based on Taeniopygia_guttata-3.2.4), whole genome shotgun sequence
Animal__nonM	Taeniopygia_guttata	>gi|224381689|ref|NC_011466.1|NC_011466 Taeniopygia guttata chromosome 3, reference assembly (based on Taeniopygia_guttata-3.2.4), whole genome shotgun sequence
Animal__nonM	Taeniopygia_guttata	>gi|224381690|ref|NC_011467.1|NC_011467 Taeniopygia guttata chromosome 4, reference assembly (based on Taeniopygia_guttata-3.2.4), whole genome shotgun sequence
Animal__nonM	Taeniopygia_guttata	>gi|224381691|ref|NC_011468.1|NC_011468 Taeniopygia guttata chromosome 4A, reference assembly (based on Taeniopygia_guttata-3.2.4), whole genome shotgun sequence
Animal__nonM	Taeniopygia_guttata	>gi|224381692|ref|NC_011469.1|NC_011469 Taeniopygia guttata chromosome 5, reference assembly (based on Taeniopygia_guttata-3.2.4), whole genome shotgun sequence
Animal__nonM	Taeniopygia_guttata	>gi|224381693|ref|NC_011470.1|NC_011470 Taeniopygia guttata chromosome 6, reference assembly (based on Taeniopygia_guttata-3.2.4), whole genome shotgun sequence
Animal__nonM	Taeniopygia_guttata	>gi|224381694|ref|NC_011471.1|NC_011471 Taeniopygia guttata chromosome 7, reference assembly (based on Taeniopygia_guttata-3.2.4), whole genome shotgun sequence
Animal__nonM	Taeniopygia_guttata	>gi|224381695|ref|NC_011472.1|NC_011472 Taeniopygia guttata chromosome 8, reference assembly (based on Taeniopygia_guttata-3.2.4), whole genome shotgun sequence
Animal__nonM	Taeniopygia_guttata	>gi|224381696|ref|NC_011473.1|NC_011473 Taeniopygia guttata chromosome 9, reference assembly (based on Taeniopygia_guttata-3.2.4), whole genome shotgun sequence
Animal__nonM	Taeniopygia_guttata	>gi|224381697|ref|NC_011494.1|NC_011494 Taeniopygia guttata linkage group 2, reference assembly (based on Taeniopygia_guttata-3.2.4), whole genome shotgun sequence
Animal__nonM	Taeniopygia_guttata	>gi|224381698|ref|NC_011495.1|NC_011495 Taeniopygia guttata linkage group 5, reference assembly (based on Taeniopygia_guttata-3.2.4), whole genome shotgun sequence
Animal__nonM	Taeniopygia_guttata	>gi|224381699|ref|NC_011496.1|NC_011496 Taeniopygia guttata linkage group E22, reference assembly (based on Taeniopygia_guttata-3.2.4), whole genome shotgun sequence
Animal__nonM	Taeniopygia_guttata	>gi|224381700|ref|NC_011493.1|NC_011493 Taeniopygia guttata chromosome Z, reference assembly (based on Taeniopygia_guttata-3.2.4), whole genome shotgun sequence
Animal_MnonP	Bos_taurus	>gi|257481614|tpg|GK000001.2| TPA: Bos taurus chromosome 1, whole genome shotgun sequence
Animal_MnonP	Bos_taurus	>gi|257481335|tpg|GK000010.2| TPA: Bos taurus chromosome 10, whole genome shotgun sequence
Animal_MnonP	Bos_taurus	>gi|257481612|tpg|GK000003.2| TPA: Bos taurus chromosome 3, whole genome shotgun sequence
Animal_MnonP	Bos_taurus	>gi|257481341|tpg|GK000004.2| TPA: Bos taurus chromosome 4, whole genome shotgun sequence
Animal_MnonP	Bos_taurus	>gi|257481340|tpg|GK000005.2| TPA: Bos taurus chromosome 5, whole genome shotgun sequence
Animal_MnonP	Bos_taurus	>gi|257481339|tpg|GK000006.2| TPA: Bos taurus chromosome 6, whole genome shotgun sequence
Animal_MnonP	Bos_taurus	>gi|257481338|tpg|GK000007.2| TPA: Bos taurus chromosome 7, whole genome shotgun sequence
Animal_MnonP	Bos_taurus	>gi|257481337|tpg|GK000008.2| TPA: Bos taurus chromosome 8, whole genome shotgun sequence
Animal_MnonP	Bos_taurus	>gi|257481336|tpg|GK000009.2| TPA: Bos taurus chromosome 9, whole genome shotgun sequence
Animal_MnonP	Canis_lupus_familiaris	>gi|70724219|gb|CM000001.2| Canis familiaris chromosome 1, whole genome shotgun sequence
Animal_MnonP	Canis_lupus_familiaris	>gi|70724210|gb|CM000010.2| Canis familiaris chromosome 10, whole genome shotgun sequence
Animal_MnonP	Canis_lupus_familiaris	>gi|70724218|gb|CM000002.2| Canis familiaris chromosome 2, whole genome shotgun sequence
Animal_MnonP	Canis_lupus_familiaris	>gi|70724217|gb|CM000003.2| Canis familiaris chromosome 3, whole genome shotgun sequence
Animal_MnonP	Canis_lupus_familiaris	>gi|70724216|gb|CM000004.2| Canis familiaris chromosome 4, whole genome shotgun sequence
Animal_MnonP	Canis_lupus_familiaris	>gi|70724215|gb|CM000005.2| Canis familiaris chromosome 5, whole genome shotgun sequence
Animal_MnonP	Canis_lupus_familiaris	>gi|70724214|gb|CM000006.2| Canis familiaris chromosome 6, whole genome shotgun sequence
Animal_MnonP	Canis_lupus_familiaris	>gi|70724213|gb|CM000007.2| Canis familiaris chromosome 7, whole genome shotgun sequence
Animal_MnonP	Canis_lupus_familiaris	>gi|70724212|gb|CM000008.2| Canis familiaris chromosome 8, whole genome shotgun sequence
Animal_MnonP	Canis_lupus_familiaris	>gi|70724211|gb|CM000009.2| Canis familiaris chromosome 9, whole genome shotgun sequence
Animal_MnonP	Canis_lupus_familiaris	>gi|70724181|gb|CM000039.2| Canis familiaris chromosome X, whole genome shotgun sequence
Animal_MnonP	Equus_caballus	>gi|194246357|ref|NC_009144.2|NC_009144 Equus caballus chromosome 1, reference assembly (based on EquCab2), whole genome shotgun sequence
Animal_MnonP	Equus_caballus	>gi|194246358|ref|NC_009153.2|NC_009153 Equus caballus chromosome 10, reference assembly (based on EquCab2), whole genome shotgun sequence
Animal_MnonP	Equus_caballus	>gi|194246359|ref|NC_009154.2|NC_009154 Equus caballus chromosome 11, reference assembly (based on EquCab2), whole genome shotgun sequence
Animal_MnonP	Equus_caballus	>gi|194246360|ref|NC_009155.2|NC_009155 Equus caballus chromosome 12, reference assembly (based on EquCab2), whole genome shotgun sequence
Animal_MnonP	Equus_caballus	>gi|194246361|ref|NC_009156.2|NC_009156 Equus caballus chromosome 13, reference assembly (based on EquCab2), whole genome shotgun sequence
Animal_MnonP	Equus_caballus	>gi|194246362|ref|NC_009157.2|NC_009157 Equus caballus chromosome 14, reference assembly (based on EquCab2), whole genome shotgun sequence
Animal_MnonP	Equus_caballus	>gi|194246363|ref|NC_009158.2|NC_009158 Equus caballus chromosome 15, reference assembly (based on EquCab2), whole genome shotgun sequence
Animal_MnonP	Equus_caballus	>gi|194246364|ref|NC_009159.2|NC_009159 Equus caballus chromosome 16, reference assembly (based on EquCab2), whole genome shotgun sequence
Animal_MnonP	Equus_caballus	>gi|194246365|ref|NC_009160.2|NC_009160 Equus caballus chromosome 17, reference assembly (based on EquCab2), whole genome shotgun sequence
Animal_MnonP	Equus_caballus	>gi|194246366|ref|NC_009161.2|NC_009161 Equus caballus chromosome 18, reference assembly (based on EquCab2), whole genome shotgun sequence
Animal_MnonP	Equus_caballus	>gi|194246370|ref|NC_009162.2|NC_009162 Equus caballus chromosome 19, reference assembly (based on EquCab2), whole genome shotgun sequence
Animal_MnonP	Equus_caballus	>gi|194246371|ref|NC_009145.2|NC_009145 Equus caballus chromosome 2, reference assembly (based on EquCab2), whole genome shotgun sequence
Animal_MnonP	Equus_caballus	>gi|194246372|ref|NC_009163.2|NC_009163 Equus caballus chromosome 20, reference assembly (based on EquCab2), whole genome shotgun sequence
Animal_MnonP	Equus_caballus	>gi|194246373|ref|NC_009164.2|NC_009164 Equus caballus chromosome 21, reference assembly (based on EquCab2), whole genome shotgun sequence
Animal_MnonP	Equus_caballus	>gi|194246374|ref|NC_009165.2|NC_009165 Equus caballus chromosome 22, reference assembly (based on EquCab2), whole genome shotgun sequence
Animal_MnonP	Equus_caballus	>gi|194246375|ref|NC_009166.2|NC_009166 Equus caballus chromosome 23, reference assembly (based on EquCab2), whole genome shotgun sequence
Animal_MnonP	Equus_caballus	>gi|194246376|ref|NC_009167.2|NC_009167 Equus caballus chromosome 24, reference assembly (based on EquCab2), whole genome shotgun sequence
Animal_MnonP	Equus_caballus	>gi|194246377|ref|NC_009168.2|NC_009168 Equus caballus chromosome 25, reference assembly (based on EquCab2), whole genome shotgun sequence
Animal_MnonP	Equus_caballus	>gi|194246378|ref|NC_009169.2|NC_009169 Equus caballus chromosome 26, reference assembly (based on EquCab2), whole genome shotgun sequence
Animal_MnonP	Equus_caballus	>gi|194246379|ref|NC_009170.2|NC_009170 Equus caballus chromosome 27, reference assembly (based on EquCab2), whole genome shotgun sequence
Animal_MnonP	Equus_caballus	>gi|194246380|ref|NC_009171.2|NC_009171 Equus caballus chromosome 28, reference assembly (based on EquCab2), whole genome shotgun sequence
Animal_MnonP	Equus_caballus	>gi|194246381|ref|NC_009172.2|NC_009172 Equus caballus chromosome 29, reference assembly (based on EquCab2), whole genome shotgun sequence
Animal_MnonP	Equus_caballus	>gi|194246382|ref|NC_009146.2|NC_009146 Equus caballus chromosome 3, reference assembly (based on EquCab2), whole genome shotgun sequence
Animal_MnonP	Equus_caballus	>gi|194246383|ref|NC_009173.2|NC_009173 Equus caballus chromosome 30, reference assembly (based on EquCab2), whole genome shotgun sequence
Animal_MnonP	Equus_caballus	>gi|194246384|ref|NC_009174.2|NC_009174 Equus caballus chromosome 31, reference assembly (based on EquCab2), whole genome shotgun sequence
Animal_MnonP	Equus_caballus	>gi|194246385|ref|NC_009147.2|NC_009147 Equus caballus chromosome 4, reference assembly (based on EquCab2), whole genome shotgun sequence
Animal_MnonP	Equus_caballus	>gi|194246386|ref|NC_009148.2|NC_009148 Equus caballus chromosome 5, reference assembly (based on EquCab2), whole genome shotgun sequence
Animal_MnonP	Equus_caballus	>gi|194246387|ref|NC_009149.2|NC_009149 Equus caballus chromosome 6, reference assembly (based on EquCab2), whole genome shotgun sequence
Animal_MnonP	Equus_caballus	>gi|194246388|ref|NC_009150.2|NC_009150 Equus caballus chromosome 7, reference assembly (based on EquCab2), whole genome shotgun sequence
Animal_MnonP	Equus_caballus	>gi|194246389|ref|NC_009151.2|NC_009151 Equus caballus chromosome 8, reference assembly (based on EquCab2), whole genome shotgun sequence
Animal_MnonP	Equus_caballus	>gi|194246401|ref|NC_009152.2|NC_009152 Equus caballus chromosome 9, reference assembly (based on EquCab2), whole genome shotgun sequence
Animal_MnonP	Equus_caballus	>gi|194246402|ref|NC_009175.2|NC_009175 Equus caballus chromosome X, reference assembly (based on EquCab2), whole genome shotgun sequence
Animal_MnonP	Mus_musculus	>ref|NT_039169.7|Mm1_39209_37:1-19423349 Mus musculus chromosome 1 genomic contig, strain C57BL/6J
Animal_MnonP	Mus_musculus	>ref|NT_039170.7|Mm1_39210_37:1-52628781 Mus musculus chromosome 1 genomic contig, strain C57BL/6J
Animal_MnonP	Mus_musculus	>ref|NT_039173.7|Mm1_39213_37:1-10225548 Mus musculus chromosome 1 genomic contig, strain C57BL/6J
Animal_MnonP	Mus_musculus	>ref|NT_078297.6|Mm1_78362_37:1-70622195 Mus musculus chromosome 1 genomic contig, strain C57BL/6J
Animal_MnonP	Mus_musculus	>ref|NT_039185.7|Mm1_39225_37:1-26822937 Mus musculus chromosome 1 genomic contig, strain C57BL/6J
Animal_MnonP	Mus_musculus	>ref|NT_039189.7|Mm1_39229_37:1-8497847 Mus musculus chromosome 1 genomic contig, strain C57BL/6J
Animal_MnonP	Mus_musculus	>ref|NT_039190.7|Mm1_39230_37:1-3319775 Mus musculus chromosome 1 genomic contig, strain C57BL/6J
Animal_MnonP	Mus_musculus	>ref|NT_039202.7|Mm2_39242_37:1-19347252 Mus musculus chromosome 2 genomic contig, strain C57BL/6J
Animal_MnonP	Mus_musculus	>ref|NT_039206.7|Mm2_39246_37:1-36511446 Mus musculus chromosome 2 genomic contig, strain C57BL/6J
Animal_MnonP	Mus_musculus	>ref|NT_039207.7|Mm2_39247_37:1-116366104 Mus musculus chromosome 2 genomic contig, strain C57BL/6J
Animal_MnonP	Mus_musculus	>ref|NT_166284.1|Mm2_163458_37:1-617724 Mus musculus chromosome 2 genomic contig, strain C57BL/6J
Animal_MnonP	Mus_musculus	>ref|NT_078355.6|Mm2_78420_37:1-1356266 Mus musculus chromosome 2 genomic contig, strain C57BL/6J
Animal_MnonP	Mus_musculus	>ref|NT_039212.6|Mm2_39252_37:1-4299295 Mus musculus chromosome 2 genomic contig, strain C57BL/6J
Animal_MnonP	Mus_musculus	>ref|NT_078380.6|Mm3_78445_37:1-12610690 Mus musculus chromosome 3 genomic contig, strain C57BL/6J
Animal_MnonP	Mus_musculus	>ref|NT_162143.3|Mm3_159849_37:1-24788849 Mus musculus chromosome 3 genomic contig, strain C57BL/6J
Animal_MnonP	Mus_musculus	>ref|NT_039229.7|Mm3_39269_37:1-10113108 Mus musculus chromosome 3 genomic contig, strain C57BL/6J
Animal_MnonP	Mus_musculus	>ref|NT_039240.7|Mm3_39280_37:1-80458789 Mus musculus chromosome 3 genomic contig, strain C57BL/6J
Animal_MnonP	Mus_musculus	>ref|NT_166285.1|Mm3_163459_37:1-28473347 Mus musculus chromosome 3 genomic contig, strain C57BL/6J
Animal_MnonP	Mus_musculus	>gi|74229896|gb|CM000224.2| Mus musculus chromosome 16, whole genome shotgun sequence
Animal_MnonP	Mus_musculus	>gi|74229895|gb|CM000225.2| Mus musculus chromosome 17, whole genome shotgun sequence
Animal_MnonP	Mus_musculus	>gi|74229894|gb|CM000226.2| Mus musculus chromosome 18, whole genome shotgun sequence
Animal_MnonP	Mus_musculus	>gi|71913465|gb|CM000227.1| Mus musculus chromosome 19, whole genome shotgun sequence
Animal_MnonP	Mus_musculus	>gi|74229906|gb|CM000214.2| Mus musculus chromosome 6, whole genome shotgun sequence
Animal_MnonP	Mus_musculus	>gi|74229905|gb|CM000215.2| Mus musculus chromosome 7, whole genome shotgun sequence
Animal_MnonP	Mus_musculus	>gi|74229893|gb|CM000228.2| Mus musculus chromosome X, whole genome shotgun sequence
Animal_MnonP	Mus_musculus	>gi|71913463|gb|CM000229.1| Mus musculus chromosome Y, whole genome shotgun sequence
Animal_MnonP	Oryctolagus_cuniculus	>gi|283562148|ref|NC_013669.1| Oryctolagus cuniculus breed Thorbecke inbred chromosome 1, OryCun2.0, whole genome shotgun sequence
Animal_MnonP	Oryctolagus_cuniculus	>gi|283562139|ref|NC_013678.1| Oryctolagus cuniculus breed Thorbecke inbred chromosome 10, OryCun2.0, whole genome shotgun sequence
Animal_MnonP	Oryctolagus_cuniculus	>gi|283562138|ref|NC_013679.1| Oryctolagus cuniculus breed Thorbecke inbred chromosome 11, OryCun2.0, whole genome shotgun sequence
Animal_MnonP	Oryctolagus_cuniculus	>gi|283562137|ref|NC_013680.1| Oryctolagus cuniculus breed Thorbecke inbred chromosome 12, OryCun2.0, whole genome shotgun sequence
Animal_MnonP	Oryctolagus_cuniculus	>gi|283562136|ref|NC_013681.1| Oryctolagus cuniculus breed Thorbecke inbred chromosome 13, OryCun2.0, whole genome shotgun sequence
Animal_MnonP	Oryctolagus_cuniculus	>gi|283562135|ref|NC_013682.1| Oryctolagus cuniculus breed Thorbecke inbred chromosome 14, OryCun2.0, whole genome shotgun sequence
Animal_MnonP	Oryctolagus_cuniculus	>gi|283562134|ref|NC_013683.1| Oryctolagus cuniculus breed Thorbecke inbred chromosome 15, OryCun2.0, whole genome shotgun sequence
Animal_MnonP	Oryctolagus_cuniculus	>gi|283562133|ref|NC_013684.1| Oryctolagus cuniculus breed Thorbecke inbred chromosome 16, OryCun2.0, whole genome shotgun sequence
Animal_MnonP	Oryctolagus_cuniculus	>gi|283562132|ref|NC_013685.1| Oryctolagus cuniculus breed Thorbecke inbred chromosome 17, OryCun2.0, whole genome shotgun sequence
Animal_MnonP	Oryctolagus_cuniculus	>gi|283562131|ref|NC_013686.1| Oryctolagus cuniculus breed Thorbecke inbred chromosome 18, OryCun2.0, whole genome shotgun sequence
Animal_MnonP	Oryctolagus_cuniculus	>gi|283562130|ref|NC_013687.1| Oryctolagus cuniculus breed Thorbecke inbred chromosome 19, OryCun2.0, whole genome shotgun sequence
Animal_MnonP	Oryctolagus_cuniculus	>gi|283562147|ref|NC_013670.1| Oryctolagus cuniculus breed Thorbecke inbred chromosome 2, OryCun2.0, whole genome shotgun sequence
Animal_MnonP	Oryctolagus_cuniculus	>gi|283562129|ref|NC_013688.1| Oryctolagus cuniculus breed Thorbecke inbred chromosome 20, OryCun2.0, whole genome shotgun sequence
Animal_MnonP	Oryctolagus_cuniculus	>gi|283562128|ref|NC_013689.1| Oryctolagus cuniculus breed Thorbecke inbred chromosome 21, OryCun2.0, whole genome shotgun sequence
Animal_MnonP	Oryctolagus_cuniculus	>gi|283562146|ref|NC_013671.1| Oryctolagus cuniculus breed Thorbecke inbred chromosome 3, OryCun2.0, whole genome shotgun sequence
Animal_MnonP	Oryctolagus_cuniculus	>gi|283562145|ref|NC_013672.1| Oryctolagus cuniculus breed Thorbecke inbred chromosome 4, OryCun2.0, whole genome shotgun sequence
Animal_MnonP	Oryctolagus_cuniculus	>gi|283562144|ref|NC_013673.1| Oryctolagus cuniculus breed Thorbecke inbred chromosome 5, OryCun2.0, whole genome shotgun sequence
Animal_MnonP	Oryctolagus_cuniculus	>gi|283562143|ref|NC_013674.1| Oryctolagus cuniculus breed Thorbecke inbred chromosome 6, OryCun2.0, whole genome shotgun sequence
Animal_MnonP	Oryctolagus_cuniculus	>gi|283562142|ref|NC_013675.1| Oryctolagus cuniculus breed Thorbecke inbred chromosome 7, OryCun2.0, whole genome shotgun sequence
Animal_MnonP	Oryctolagus_cuniculus	>gi|283562141|ref|NC_013676.1| Oryctolagus cuniculus breed Thorbecke inbred chromosome 8, OryCun2.0, whole genome shotgun sequence
Animal_MnonP	Oryctolagus_cuniculus	>gi|283562140|ref|NC_013677.1| Oryctolagus cuniculus breed Thorbecke inbred chromosome 9, OryCun2.0, whole genome shotgun sequence
Animal_MnonP	Oryctolagus_cuniculus	>gi|283562127|ref|NC_013690.1| Oryctolagus cuniculus breed Thorbecke inbred chromosome X, OryCun2.0, whole genome shotgun sequence
Animal_MnonP	Oryctolagus_cuniculus	>gi|283554652|ref|NW_003162542.1| Oryctolagus cuniculus breed Thorbecke inbred unplaced genomic scaffold, OryCun2.0 chrUn3219, whole genome shotgun sequence
Animal_MnonP	Rattus_norvegicus	>gi|109644432|ref|AC_000069.1| Rattus norvegicus chromosome 1, alternate assembly Rn_Celera, whole genome shotgun sequence
Animal_MnonP	Rattus_norvegicus	>gi|109649548|ref|AC_000078.1| Rattus norvegicus chromosome 10, alternate assembly Rn_Celera, whole genome shotgun sequence
Animal_MnonP	Rattus_norvegicus	>gi|109649549|ref|AC_000079.1| Rattus norvegicus chromosome 11, alternate assembly Rn_Celera, whole genome shotgun sequence
Animal_MnonP	Rattus_norvegicus	>gi|109649550|ref|AC_000080.1| Rattus norvegicus chromosome 12, alternate assembly Rn_Celera, whole genome shotgun sequence
Animal_MnonP	Rattus_norvegicus	>gi|109649551|ref|AC_000081.1| Rattus norvegicus chromosome 13, alternate assembly Rn_Celera, whole genome shotgun sequence
Animal_MnonP	Rattus_norvegicus	>gi|109649552|ref|AC_000082.1| Rattus norvegicus chromosome 14, alternate assembly Rn_Celera, whole genome shotgun sequence
Animal_MnonP	Rattus_norvegicus	>gi|109649553|ref|AC_000083.1| Rattus norvegicus chromosome 15, alternate assembly Rn_Celera, whole genome shotgun sequence
Animal_MnonP	Rattus_norvegicus	>gi|109649554|ref|AC_000084.1| Rattus norvegicus chromosome 16, alternate assembly Rn_Celera, whole genome shotgun sequence
Animal_MnonP	Rattus_norvegicus	>gi|109649555|ref|AC_000085.1| Rattus norvegicus chromosome 17, alternate assembly Rn_Celera, whole genome shotgun sequence
Animal_MnonP	Rattus_norvegicus	>gi|109649556|ref|AC_000086.1| Rattus norvegicus chromosome 18, alternate assembly Rn_Celera, whole genome shotgun sequence
Animal_MnonP	Rattus_norvegicus	>gi|109649557|ref|AC_000087.1| Rattus norvegicus chromosome 19, alternate assembly Rn_Celera, whole genome shotgun sequence
Animal_MnonP	Rattus_norvegicus	>gi|109649558|ref|AC_000070.1| Rattus norvegicus chromosome 2, alternate assembly Rn_Celera, whole genome shotgun sequence
Animal_MnonP	Rattus_norvegicus	>gi|109649721|ref|AC_000088.1| Rattus norvegicus chromosome 20, alternate assembly Rn_Celera, whole genome shotgun sequence
Animal_MnonP	Rattus_norvegicus	>gi|109649722|ref|AC_000071.1| Rattus norvegicus chromosome 3, alternate assembly Rn_Celera, whole genome shotgun sequence
Animal_MnonP	Rattus_norvegicus	>gi|109652486|ref|AC_000072.1| Rattus norvegicus chromosome 4, alternate assembly Rn_Celera, whole genome shotgun sequence
Animal_MnonP	Rattus_norvegicus	>gi|109657628|ref|AC_000073.1| Rattus norvegicus chromosome 5, alternate assembly Rn_Celera, whole genome shotgun sequence
Animal_MnonP	Rattus_norvegicus	>gi|109658137|ref|AC_000074.1| Rattus norvegicus chromosome 6, alternate assembly Rn_Celera, whole genome shotgun sequence
Animal_MnonP	Rattus_norvegicus	>gi|109658138|ref|AC_000075.1| Rattus norvegicus chromosome 7, alternate assembly Rn_Celera, whole genome shotgun sequence
Animal_MnonP	Rattus_norvegicus	>gi|109658147|ref|AC_000076.1| Rattus norvegicus chromosome 8, alternate assembly Rn_Celera, whole genome shotgun sequence
Animal_MnonP	Rattus_norvegicus	>gi|109658148|ref|AC_000077.1| Rattus norvegicus chromosome 9, alternate assembly Rn_Celera, whole genome shotgun sequence
Animal_MnonP	Rattus_norvegicus	>gi|109658149|ref|AC_000089.1| Rattus norvegicus chromosome X, alternate assembly Rn_Celera, whole genome shotgun sequence
Animal_MnonP	Rattus_norvegicus	>gi|109522708|ref|NW_001091847.1| Rattus norvegicus unplaced genomic scaffold, alternate assembly Rn_Celera CRA_213000034259910, whole genome shotgun sequence
Animal_MnonP	Rattus_norvegicus	>gi|62750345|ref|NC_005100.2| Rattus norvegicus strain BN/SsNHsdMCW chromosome 1, RGSC_v3.4
Animal_MnonP	Rattus_norvegicus	>gi|62750810|ref|NC_005109.2| Rattus norvegicus strain BN/SsNHsdMCW chromosome 10, RGSC_v3.4
Animal_MnonP	Rattus_norvegicus	>gi|62750811|ref|NC_005110.2| Rattus norvegicus strain BN/SsNHsdMCW chromosome 11, RGSC_v3.4
Animal_MnonP	Rattus_norvegicus	>gi|62750812|ref|NC_005111.2| Rattus norvegicus strain BN/SsNHsdMCW chromosome 12, RGSC_v3.4
Animal_MnonP	Rattus_norvegicus	>gi|62750813|ref|NC_005112.2| Rattus norvegicus strain BN/SsNHsdMCW chromosome 13, RGSC_v3.4
Animal_MnonP	Rattus_norvegicus	>gi|62750814|ref|NC_005113.2| Rattus norvegicus strain BN/SsNHsdMCW chromosome 14, RGSC_v3.4
Animal_MnonP	Rattus_norvegicus	>gi|62750815|ref|NC_005114.2| Rattus norvegicus strain BN/SsNHsdMCW chromosome 15, RGSC_v3.4
Animal_MnonP	Rattus_norvegicus	>gi|62750816|ref|NC_005115.2| Rattus norvegicus strain BN/SsNHsdMCW chromosome 16, RGSC_v3.4
Animal_MnonP	Rattus_norvegicus	>gi|62750817|ref|NC_005116.2| Rattus norvegicus strain BN/SsNHsdMCW chromosome 17, RGSC_v3.4
Animal_MnonP	Rattus_norvegicus	>gi|62750818|ref|NC_005117.2| Rattus norvegicus strain BN/SsNHsdMCW chromosome 18, RGSC_v3.4
Animal_MnonP	Rattus_norvegicus	>gi|62750819|ref|NC_005118.2| Rattus norvegicus strain BN/SsNHsdMCW chromosome 19, RGSC_v3.4
Animal_MnonP	Rattus_norvegicus	>gi|62750359|ref|NC_005101.2| Rattus norvegicus strain BN/SsNHsdMCW chromosome 2, RGSC_v3.4
Animal_MnonP	Rattus_norvegicus	>gi|62750820|ref|NC_005119.2| Rattus norvegicus strain BN/SsNHsdMCW chromosome 20, RGSC_v3.4
Animal_MnonP	Rattus_norvegicus	>gi|62750360|ref|NC_005102.2| Rattus norvegicus strain BN/SsNHsdMCW chromosome 3, RGSC_v3.4
Animal_MnonP	Rattus_norvegicus	>gi|62750804|ref|NC_005103.2| Rattus norvegicus strain BN/SsNHsdMCW chromosome 4, RGSC_v3.4
Animal_MnonP	Rattus_norvegicus	>gi|62750805|ref|NC_005104.2| Rattus norvegicus strain BN/SsNHsdMCW chromosome 5, RGSC_v3.4
Animal_MnonP	Rattus_norvegicus	>gi|62750806|ref|NC_005105.2| Rattus norvegicus strain BN/SsNHsdMCW chromosome 6, RGSC_v3.4
Animal_MnonP	Rattus_norvegicus	>gi|62750807|ref|NC_005106.2| Rattus norvegicus strain BN/SsNHsdMCW chromosome 7, RGSC_v3.4
Animal_MnonP	Rattus_norvegicus	>gi|62750808|ref|NC_005107.2| Rattus norvegicus strain BN/SsNHsdMCW chromosome 8, RGSC_v3.4
Animal_MnonP	Rattus_norvegicus	>gi|62750809|ref|NC_005108.2| Rattus norvegicus strain BN/SsNHsdMCW chromosome 9, RGSC_v3.4
Animal_MnonP	Rattus_norvegicus	>gi|62750821|ref|NC_005120.2| Rattus norvegicus strain BN/SsNHsdMCW chromosome X, RGSC_v3.4
Animal_MnonP	Rattus_norvegicus	>gi|34881901|ref|NW_048060.1| Rattus norvegicus strain BN/SsNHsdMCW chromosome X unlocalized genomic scaffold, RGSC_v3.4
Animal_MnonP	Rattus_norvegicus	>gi|34882973|ref|NW_047942.1| Rattus norvegicus strain BN/SsNHsdMCW unplaced genomic scaffold, RGSC_v3.4
Animal_MnonP	Sus_scrofa	>gi|298162961|ref|NC_010443.2| Sus scrofa breed mixed chromosome 1, Sscrofa9.2
Animal_MnonP	Sus_scrofa	>gi|298162952|ref|NC_010452.1| Sus scrofa breed mixed chromosome 10, Sscrofa9.2
Animal_MnonP	Sus_scrofa	>gi|298162951|ref|NC_010453.2| Sus scrofa breed mixed chromosome 11, Sscrofa9.2
Animal_MnonP	Sus_scrofa	>gi|298162950|ref|NC_010454.1| Sus scrofa breed mixed chromosome 12, Sscrofa9.2
Animal_MnonP	Sus_scrofa	>gi|298162949|ref|NC_010455.2| Sus scrofa breed mixed chromosome 13, Sscrofa9.2
Animal_MnonP	Sus_scrofa	>gi|298162948|ref|NC_010456.2| Sus scrofa breed mixed chromosome 14, Sscrofa9.2
Animal_MnonP	Sus_scrofa	>gi|298162947|ref|NC_010457.2| Sus scrofa breed mixed chromosome 15, Sscrofa9.2
Animal_MnonP	Sus_scrofa	>gi|298162946|ref|NC_010458.1| Sus scrofa breed mixed chromosome 16, Sscrofa9.2
Animal_MnonP	Sus_scrofa	>gi|298162945|ref|NC_010459.2| Sus scrofa breed mixed chromosome 17, Sscrofa9.2
Animal_MnonP	Sus_scrofa	>gi|298162944|ref|NC_010460.1| Sus scrofa breed mixed chromosome 18, Sscrofa9.2
Animal_MnonP	Sus_scrofa	>gi|298162960|ref|NC_010444.1| Sus scrofa breed mixed chromosome 2, Sscrofa9.2
Animal_MnonP	Sus_scrofa	>gi|298162959|ref|NC_010445.1| Sus scrofa breed mixed chromosome 3, Sscrofa9.2
Animal_MnonP	Sus_scrofa	>gi|298162958|ref|NC_010446.2| Sus scrofa breed mixed chromosome 4, Sscrofa9.2
Animal_MnonP	Sus_scrofa	>gi|298162957|ref|NC_010447.2| Sus scrofa breed mixed chromosome 5, Sscrofa9.2
Animal_MnonP	Sus_scrofa	>gi|298162956|ref|NC_010448.1| Sus scrofa breed mixed chromosome 6, Sscrofa9.2
Animal_MnonP	Sus_scrofa	>gi|298162955|ref|NC_010449.2| Sus scrofa breed mixed chromosome 7, Sscrofa9.2
Animal_MnonP	Sus_scrofa	>gi|298162954|ref|NC_010450.1| Sus scrofa breed mixed chromosome 8, Sscrofa9.2
Animal_MnonP	Sus_scrofa	>gi|298162953|ref|NC_010451.1| Sus scrofa breed mixed chromosome 9, Sscrofa9.2
Animal_MnonP	Sus_scrofa	>gi|298162943|ref|NC_010461.2| Sus scrofa breed mixed chromosome X, Sscrofa9.2
Animal_MP	Callithrix_jacchus	>gi|290467399|ref|NC_013905.1| Callithrix jacchus chromosome 10, Callithrix jacchus-3.2, whole genome shotgun sequence
Animal_MP	Callithrix_jacchus	>gi|290467398|ref|NC_013906.1| Callithrix jacchus chromosome 11, Callithrix jacchus-3.2, whole genome shotgun sequence
Animal_MP	Callithrix_jacchus	>gi|290467397|ref|NC_013907.1| Callithrix jacchus chromosome 12, Callithrix jacchus-3.2, whole genome shotgun sequence
Animal_MP	Callithrix_jacchus	>gi|290467396|ref|NC_013908.1| Callithrix jacchus chromosome 13, Callithrix jacchus-3.2, whole genome shotgun sequence
Animal_MP	Callithrix_jacchus	>gi|290467395|ref|NC_013909.1| Callithrix jacchus chromosome 14, Callithrix jacchus-3.2, whole genome shotgun sequence
Animal_MP	Callithrix_jacchus	>gi|290467394|ref|NC_013910.1| Callithrix jacchus chromosome 15, Callithrix jacchus-3.2, whole genome shotgun sequence
Animal_MP	Callithrix_jacchus	>gi|290467393|ref|NC_013911.1| Callithrix jacchus chromosome 16, Callithrix jacchus-3.2, whole genome shotgun sequence
Animal_MP	Callithrix_jacchus	>gi|290467392|ref|NC_013912.1| Callithrix jacchus chromosome 17, Callithrix jacchus-3.2, whole genome shotgun sequence
Animal_MP	Callithrix_jacchus	>gi|290467391|ref|NC_013913.1| Callithrix jacchus chromosome 18, Callithrix jacchus-3.2, whole genome shotgun sequence
Animal_MP	Callithrix_jacchus	>gi|290467390|ref|NC_013914.1| Callithrix jacchus chromosome 19, Callithrix jacchus-3.2, whole genome shotgun sequence
Animal_MP	Callithrix_jacchus	>gi|290467389|ref|NC_013915.1| Callithrix jacchus chromosome 20, Callithrix jacchus-3.2, whole genome shotgun sequence
Animal_MP	Callithrix_jacchus	>gi|290467388|ref|NC_013916.1| Callithrix jacchus chromosome 21, Callithrix jacchus-3.2, whole genome shotgun sequence
Animal_MP	Callithrix_jacchus	>gi|290467387|ref|NC_013917.1| Callithrix jacchus chromosome 22, Callithrix jacchus-3.2, whole genome shotgun sequence
Animal_MP	Callithrix_jacchus	>gi|290467405|ref|NC_013899.1| Callithrix jacchus chromosome 4, Callithrix jacchus-3.2, whole genome shotgun sequence
Animal_MP	Callithrix_jacchus	>gi|290467404|ref|NC_013900.1| Callithrix jacchus chromosome 5, Callithrix jacchus-3.2, whole genome shotgun sequence
Animal_MP	Callithrix_jacchus	>gi|290467403|ref|NC_013901.1| Callithrix jacchus chromosome 6, Callithrix jacchus-3.2, whole genome shotgun sequence
Animal_MP	Callithrix_jacchus	>gi|290467402|ref|NC_013902.1| Callithrix jacchus chromosome 7, Callithrix jacchus-3.2, whole genome shotgun sequence
Animal_MP	Callithrix_jacchus	>gi|290467401|ref|NC_013903.1| Callithrix jacchus chromosome 8, Callithrix jacchus-3.2, whole genome shotgun sequence
Animal_MP	Callithrix_jacchus	>gi|290467400|ref|NC_013904.1| Callithrix jacchus chromosome 9, Callithrix jacchus-3.2, whole genome shotgun sequence
Animal_MP	Callithrix_jacchus	>gi|290467386|ref|NC_013918.1| Callithrix jacchus chromosome X, Callithrix jacchus-3.2, whole genome shotgun sequence
Animal_MP	Callithrix_jacchus	>gi|290467385|ref|NC_013919.1| Callithrix jacchus chromosome Y, Callithrix jacchus-3.2, whole genome shotgun sequence
Animal_MP	Callithrix_jacchus	>gi|289734502|ref|NW_003187718.1| Callithrix jacchus chromosome Y unlocalized genomic scaffold, Callithrix jacchus-3.2 CJAY_random_049, whole genome shotgun sequence
Animal_MP	Callithrix_jacchus	>gi|289722669|ref|NW_003199274.1| Callithrix jacchus unplaced genomic scaffold, Callithrix jacchus-3.2 CJAUN_random_11556, whole genome shotgun sequence
Animal_MP	Homo_sapiens	>ref|NT_008705.16|:1-39094935 Homo sapiens chromosome 10 genomic contig, GRCh37 reference primary assembly
Animal_MP	Homo_sapiens	>ref|NT_033985.7|:1-4072029 Homo sapiens chromosome 10 genomic contig, GRCh37 reference primary assembly
Animal_MP	Homo_sapiens	>ref|NT_031847.8|:1-952205 Homo sapiens chromosome 10 genomic contig, GRCh37 reference primary assembly
Animal_MP	Homo_sapiens	>ref|NT_077570.1|:1-263307 Homo sapiens chromosome 10 genomic contig, GRCh37 reference primary assembly
Animal_MP	Homo_sapiens	>ref|NT_077571.1|:1-163231 Homo sapiens chromosome 10 genomic contig, GRCh37 reference primary assembly
Animal_MP	Homo_sapiens	>ref|NT_030772.10|:1-989829 Homo sapiens chromosome 10 genomic contig, GRCh37 reference primary assembly
Animal_MP	Homo_sapiens	>ref|NT_030059.13|:1-79420533 Homo sapiens chromosome 10 genomic contig, GRCh37 reference primary assembly
Animal_MP	Homo_sapiens	>ref|NT_008818.16|:1-6758678 Homo sapiens chromosome 10 genomic contig, GRCh37 reference primary assembly
Animal_MP	Homo_sapiens	>ref|NT_009237.18|:1-50723853 Homo sapiens chromosome 11 genomic contig, GRCh37 reference primary assembly
Animal_MP	Homo_sapiens	>ref|NT_035158.2|:1-503352 Homo sapiens chromosome 11 genomic contig, GRCh37 reference primary assembly
Animal_MP	Homo_sapiens	>ref|NT_167190.1|:1-41593379 Homo sapiens chromosome 11 genomic contig, GRCh37 reference primary assembly
Animal_MP	Homo_sapiens	>ref|NT_033899.8|:1-38508932 Homo sapiens chromosome 11 genomic contig, GRCh37 reference primary assembly
Animal_MP	Homo_sapiens	>ref|NT_009759.16|:1-7129876 Homo sapiens chromosome 12 genomic contig, GRCh37 reference primary assembly
Animal_MP	Homo_sapiens	>ref|NT_009714.17|:1-27616818 Homo sapiens chromosome 12 genomic contig, GRCh37 reference primary assembly
Animal_MP	Homo_sapiens	>ref|NT_029419.12|:1-71516776 Homo sapiens chromosome 12 genomic contig, GRCh37 reference primary assembly
Animal_MP	Homo_sapiens	>ref|NT_009775.17|:1-13107153 Homo sapiens chromosome 12 genomic contig, GRCh37 reference primary assembly
Animal_MP	Homo_sapiens	>ref|NT_009755.19|:1-10126369 Homo sapiens chromosome 12 genomic contig, GRCh37 reference primary assembly
Animal_MP	Homo_sapiens	>ref|NT_024477.14|:1-1034903 Homo sapiens chromosome 12 genomic contig, GRCh37 reference primary assembly
Animal_MP	Homo_sapiens	>ref|NT_024524.14|:1-67740324 Homo sapiens chromosome 13 genomic contig, GRCh37 reference primary assembly
Animal_MP	Homo_sapiens	>ref|NT_009952.14|:1-25443670 Homo sapiens chromosome 13 genomic contig, GRCh37 reference primary assembly
Animal_MP	Homo_sapiens	>ref|NT_027140.6|:1-1821999 Homo sapiens chromosome 13 genomic contig, GRCh37 reference primary assembly
Animal_MP	Homo_sapiens	>ref|NT_077627.3|:1-213955 Homo sapiens chromosome 13 genomic contig, GRCh37 reference primary assembly
Animal_MP	Homo_sapiens	>ref|NT_024498.12|:1-369930 Homo sapiens chromosome 13 genomic contig, GRCh37 reference primary assembly
Animal_MP	Homo_sapiens	>ref|NT_026437.12|:1-88289540 Homo sapiens chromosome 14 genomic contig, GRCh37 reference primary assembly
Animal_MP	Homo_sapiens	>ref|NT_037852.6|:1-2212114 Homo sapiens chromosome 15 genomic contig, GRCh37 reference primary assembly
Animal_MP	Homo_sapiens	>ref|NT_077631.1|:1-334079 Homo sapiens chromosome 15 genomic contig, GRCh37 reference primary assembly
Animal_MP	Homo_sapiens	>ref|NT_078094.2|:1-868660 Homo sapiens chromosome 15 genomic contig, GRCh37 reference primary assembly
Animal_MP	Homo_sapiens	>ref|NT_026446.14|:1-5594590 Homo sapiens chromosome 15 genomic contig, GRCh37 reference primary assembly
Animal_MP	Homo_sapiens	>ref|NT_010194.17|:1-53620202 Homo sapiens chromosome 15 genomic contig, GRCh37 reference primary assembly
Animal_MP	Homo_sapiens	>ref|NT_077661.3|:1-2104828 Homo sapiens chromosome 15 genomic contig, GRCh37 reference primary assembly
Animal_MP	Homo_sapiens	>ref|NT_010274.17|:1-17486919 Homo sapiens chromosome 15 genomic contig, GRCh37 reference primary assembly
Animal_MP	Homo_sapiens	>ref|NT_010393.16|:1-33963150 Homo sapiens chromosome 16 genomic contig, GRCh37 reference primary assembly
Animal_MP	Homo_sapiens	>ref|NT_024773.11|:1-1112651 Homo sapiens chromosome 16 genomic contig, GRCh37 reference primary assembly
Animal_MP	Homo_sapiens	>ref|NT_010498.15|:1-42003582 Homo sapiens chromosome 16 genomic contig, GRCh37 reference primary assembly
Animal_MP	Homo_sapiens	>ref|NT_010542.15|:1-1855370 Homo sapiens chromosome 16 genomic contig, GRCh37 reference primary assembly
Animal_MP	Homo_sapiens	>ref|NT_024972.8|:1-296626 Homo sapiens chromosome 17 genomic contig, GRCh37 reference primary assembly
Animal_MP	Homo_sapiens	>ref|NT_010718.16|:1-21169982 Homo sapiens chromosome 17 genomic contig, GRCh37 reference primary assembly
Animal_MP	Homo_sapiens	>ref|NT_024862.14|:1-596398 Homo sapiens chromosome 17 genomic contig, GRCh37 reference primary assembly
Animal_MP	Homo_sapiens	>ref|NT_010799.15|:1-9412842 Homo sapiens chromosome 17 genomic contig, GRCh37 reference primary assembly
Animal_MP	Homo_sapiens	>ref|NT_010783.15|:1-44983201 Homo sapiens chromosome 17 genomic contig, GRCh37 reference primary assembly
Animal_MP	Homo_sapiens	>ref|NT_010663.15|:1-1436161 Homo sapiens chromosome 17 genomic contig, GRCh37 reference primary assembly
Animal_MP	Homo_sapiens	>ref|NT_010859.14|:1-15400898 Homo sapiens chromosome 18 genomic contig, GRCh37 reference primary assembly
Animal_MP	Homo_sapiens	>ref|NT_010966.14|:1-33548238 Homo sapiens chromosome 18 genomic contig, GRCh37 reference primary assembly
Animal_MP	Homo_sapiens	>ref|NT_025028.14|:1-25808112 Homo sapiens chromosome 18 genomic contig, GRCh37 reference primary assembly
Animal_MP	Homo_sapiens	>ref|NT_011255.14|:1-7286004 Homo sapiens chromosome 19 genomic contig, GRCh37 reference primary assembly
Animal_MP	Homo_sapiens	>ref|NT_077812.2|:1-1291194 Homo sapiens chromosome 19 genomic contig, GRCh37 reference primary assembly
Animal_MP	Homo_sapiens	>ref|NT_011295.11|:1-15894584 Homo sapiens chromosome 19 genomic contig, GRCh37 reference primary assembly
Animal_MP	Homo_sapiens	>ref|NT_011109.16|:1-31387201 Homo sapiens chromosome 19 genomic contig, GRCh37 reference primary assembly
Animal_MP	Homo_sapiens	>ref|NT_077402.2|:1-257719 Homo sapiens chromosome 1 genomic contig, GRCh37 reference primary assembly
Animal_MP	Homo_sapiens	>ref|NT_113797.1|:1-126477 Homo sapiens chromosome 1 genomic contig, GRCh37 reference primary assembly
Animal_MP	Homo_sapiens	>ref|NT_079485.4|:1-224781 Homo sapiens chromosome 1 genomic contig, GRCh37 reference primary assembly
Animal_MP	Homo_sapiens	>ref|NT_079497.3|:1-78698 Homo sapiens chromosome 1 genomic contig, GRCh37 reference primary assembly
Animal_MP	Homo_sapiens	>ref|NT_077933.2|:1-347932 Homo sapiens chromosome 1 genomic contig, GRCh37 reference primary assembly
Animal_MP	Homo_sapiens	>ref|NT_167185.1|:1-3353625 Homo sapiens chromosome 1 genomic contig, GRCh37 reference primary assembly
Animal_MP	Homo_sapiens	>ref|NT_113799.1|:1-185320 Homo sapiens chromosome 1 genomic contig, GRCh37 reference primary assembly
Animal_MP	Homo_sapiens	>ref|NT_078067.3|:1-376183 Homo sapiens chromosome 9 genomic contig, GRCh37 reference primary assembly
Animal_MP	Homo_sapiens	>ref|NT_086602.2|:1-259514 Homo sapiens chromosome 1 genomic contig, GRCh37 reference primary assembly
Animal_MP	Homo_sapiens	>ref|NT_167186.1|:1-42425989 Homo sapiens chromosome 1 genomic contig, GRCh37 reference primary assembly
Animal_MP	Homo_sapiens	>ref|NT_032968.8|:1-182411 Homo sapiens chromosome 1 genomic contig, GRCh37 reference primary assembly
Animal_MP	Homo_sapiens	>ref|NT_077912.1|:1-153649 Homo sapiens chromosome 1 genomic contig, GRCh37 reference primary assembly
Animal_MP	Homo_sapiens	>ref|NT_004350.19|:1-3323900 Homo sapiens chromosome 1 genomic contig, GRCh37 reference primary assembly
Animal_MP	Homo_sapiens	>ref|NT_021937.19|:1-9224644 Homo sapiens chromosome 1 genomic contig, GRCh37 reference primary assembly
Animal_MP	Homo_sapiens	>ref|NT_004610.19|:1-16558170 Homo sapiens chromosome 1 genomic contig, GRCh37 reference primary assembly
Animal_MP	Homo_sapiens	>ref|NT_032977.9|:1-90908613 Homo sapiens chromosome 1 genomic contig, GRCh37 reference primary assembly
Animal_MP	Homo_sapiens	>ref|NT_077389.3|:1-398739 Homo sapiens chromosome 1 genomic contig, GRCh37 reference primary assembly
Animal_MP	Homo_sapiens	>ref|NT_113793.2|:1-432327 Homo sapiens chromosome 1 genomic contig, GRCh37 reference primary assembly
Animal_MP	Homo_sapiens	>ref|NT_113796.2|:1-426764 Homo sapiens chromosome 1 genomic contig, GRCh37 reference primary assembly
Animal_MP	Homo_sapiens	>ref|NT_011387.8|:1-26259569 Homo sapiens chromosome 20 genomic contig, GRCh37 reference primary assembly
Animal_MP	Homo_sapiens	>ref|NT_025215.4|:1-234339 Homo sapiens chromosome 20 genomic contig, GRCh37 reference primary assembly
Animal_MP	Homo_sapiens	>ref|NT_011362.10|:1-31409461 Homo sapiens chromosome 20 genomic contig, GRCh37 reference primary assembly
Animal_MP	Homo_sapiens	>ref|NT_011333.6|:1-1702151 Homo sapiens chromosome 20 genomic contig, GRCh37 reference primary assembly
Animal_MP	Homo_sapiens	>ref|NT_113952.1|:1-184355 Homo sapiens chromosome 21 genomic contig, GRCh37 reference primary assembly
Animal_MP	Homo_sapiens	>ref|NT_113954.1|:1-129889 Homo sapiens chromosome 21 genomic contig, GRCh37 reference primary assembly
Animal_MP	Homo_sapiens	>ref|NT_113958.2|:1-209483 Homo sapiens chromosome 21 genomic contig, GRCh37 reference primary assembly
Animal_MP	Homo_sapiens	>ref|NT_113953.1|:1-131056 Homo sapiens chromosome 21 genomic contig, GRCh37 reference primary assembly
Animal_MP	Homo_sapiens	>ref|NT_113955.2|:1-281920 Homo sapiens chromosome 21 genomic contig, GRCh37 reference primary assembly
Animal_MP	Homo_sapiens	>ref|NT_029490.4|:1-490233 Homo sapiens chromosome 21 genomic contig, GRCh37 reference primary assembly
Animal_MP	Homo_sapiens	>ref|NT_011512.11|:1-28617430 Homo sapiens chromosome 21 genomic contig, GRCh37 reference primary assembly
Animal_MP	Homo_sapiens	>ref|NT_011515.12|:1-5114336 Homo sapiens chromosome 21 genomic contig, GRCh37 reference primary assembly
Animal_MP	Homo_sapiens	>ref|NT_028395.3|:1-647850 Homo sapiens chromosome 22 genomic contig, GRCh37 reference primary assembly
Animal_MP	Homo_sapiens	>ref|NT_011519.10|:1-3661581 Homo sapiens chromosome 22 genomic contig, GRCh37 reference primary assembly
Animal_MP	Homo_sapiens	>ref|NT_011520.12|:1-29755346 Homo sapiens chromosome 22 genomic contig, GRCh37 reference primary assembly
Animal_MP	Homo_sapiens	>ref|NT_011526.7|:1-829789 Homo sapiens chromosome 22 genomic contig, GRCh37 reference primary assembly
Animal_MP	Homo_sapiens	>ref|NT_022221.13|:1-3519312 Homo sapiens chromosome 2 genomic contig, GRCh37 reference primary assembly
Animal_MP	Homo_sapiens	>ref|NT_005403.17|:1-84213159 Homo sapiens chromosome 2 genomic contig, GRCh37 reference primary assembly
Animal_MP	Homo_sapiens	>ref|NT_005120.16|:1-5748237 Homo sapiens chromosome 2 genomic contig, GRCh37 reference primary assembly
Animal_MP	Homo_sapiens	>ref|NT_022173.11|:1-952154 Homo sapiens chromosome 2 genomic contig, GRCh37 reference primary assembly
Animal_MP	Homo_sapiens	>ref|NT_005416.13|:1-2380241 Homo sapiens chromosome 2 genomic contig, GRCh37 reference primary assembly
Animal_MP	Homo_sapiens	>ref|NT_022139.13|:1-1439476 Homo sapiens chromosome 2 genomic contig, GRCh37 reference primary assembly
Animal_MP	Homo_sapiens	>ref|NT_005334.16|:1-11160936 Homo sapiens chromosome 2 genomic contig, GRCh37 reference primary assembly
Animal_MP	Homo_sapiens	>ref|NT_015926.15|:1-4823389 Homo sapiens chromosome 2 genomic contig, GRCh37 reference primary assembly
Animal_MP	Homo_sapiens	>ref|NT_022184.15|:1-68452323 Homo sapiens chromosome 2 genomic contig, GRCh37 reference primary assembly
Animal_MP	Homo_sapiens	>ref|NT_032994.6|:1-714667 Homo sapiens chromosome 2 genomic contig, GRCh37 reference primary assembly
Animal_MP	Homo_sapiens	>ref|NT_034508.2|:1-731068 Homo sapiens chromosome 2 genomic contig, GRCh37 reference primary assembly
Animal_MP	Homo_sapiens	>ref|NT_022171.15|:1-14783166 Homo sapiens chromosome 2 genomic contig, GRCh37 reference primary assembly
Animal_MP	Homo_sapiens	>ref|NT_022135.16|:1-39439245 Homo sapiens chromosome 2 genomic contig, GRCh37 reference primary assembly
Animal_MP	Homo_sapiens	>ref|NT_022517.18|:1-66110270 Homo sapiens chromosome 3 genomic contig, GRCh37 reference primary assembly
Animal_MP	Homo_sapiens	>ref|NT_022459.15|:1-24234584 Homo sapiens chromosome 3 genomic contig, GRCh37 reference primary assembly
Animal_MP	Homo_sapiens	>ref|NT_005612.16|:1-100537107 Homo sapiens chromosome 3 genomic contig, GRCh37 reference primary assembly
Animal_MP	Homo_sapiens	>ref|NT_029928.13|:1-3915179 Homo sapiens chromosome 3 genomic contig, GRCh37 reference primary assembly
Animal_MP	Homo_sapiens	>ref|NT_037622.5|:1-1413146 Homo sapiens chromosome 4 genomic contig, GRCh37 reference primary assembly
Animal_MP	Homo_sapiens	>ref|NT_016354.19|:1-115591997 Homo sapiens chromosome 4 genomic contig, GRCh37 reference primary assembly
Animal_MP	Homo_sapiens	>ref|NT_006051.18|:1-7320557 Homo sapiens chromosome 4 genomic contig, GRCh37 reference primary assembly
Animal_MP	Homo_sapiens	>ref|NT_006316.16|:1-23002714 Homo sapiens chromosome 4 genomic contig, GRCh37 reference primary assembly
Animal_MP	Homo_sapiens	>ref|NT_022794.10|:1-997221 Homo sapiens chromosome 4 genomic contig, GRCh37 reference primary assembly
Animal_MP	Homo_sapiens	>ref|NT_016297.16|:1-7455758 Homo sapiens chromosome 4 genomic contig, GRCh37 reference primary assembly
Animal_MP	Homo_sapiens	>ref|NT_006238.11|:1-9041845 Homo sapiens chromosome 4 genomic contig, GRCh37 reference primary assembly
Animal_MP	Homo_sapiens	>ref|NT_037645.2|:1-171176 Homo sapiens chromosome 4 genomic contig, GRCh37 reference primary assembly
Animal_MP	Homo_sapiens	>ref|NT_022853.15|:1-7079216 Homo sapiens chromosome 4 genomic contig, GRCh37 reference primary assembly
Animal_MP	Homo_sapiens	>ref|NT_022778.16|:1-15638046 Homo sapiens chromosome 4 genomic contig, GRCh37 reference primary assembly
Animal_MP	Homo_sapiens	>ref|NT_006576.16|:1-46395641 Homo sapiens chromosome 5 genomic contig, GRCh37 reference primary assembly
Animal_MP	Homo_sapiens	>ref|NT_006713.15|:1-42230487 Homo sapiens chromosome 5 genomic contig, GRCh37 reference primary assembly
Animal_MP	Homo_sapiens	>ref|NT_034772.6|:1-47100945 Homo sapiens chromosome 5 genomic contig, GRCh37 reference primary assembly
Animal_MP	Homo_sapiens	>ref|NT_029289.11|:1-16301654 Homo sapiens chromosome 5 genomic contig, GRCh37 reference primary assembly
Animal_MP	Homo_sapiens	>ref|NT_023133.13|:1-25716533 Homo sapiens chromosome 5 genomic contig, GRCh37 reference primary assembly
Animal_MP	Homo_sapiens	>ref|NT_007592.15|:1-58720166 Homo sapiens chromosome 6 genomic contig, GRCh37 reference primary assembly
Animal_MP	Homo_sapiens	>ref|NT_007299.13|:1-33800377 Homo sapiens chromosome 6 genomic contig, GRCh37 reference primary assembly
Animal_MP	Homo_sapiens	>ref|NT_025741.15|:1-75224524 Homo sapiens chromosome 6 genomic contig, GRCh37 reference primary assembly
Animal_MP	Homo_sapiens	>ref|NT_007819.17|:1-50360631 Homo sapiens chromosome 7 genomic contig, GRCh37 reference primary assembly
Animal_MP	Homo_sapiens	>ref|NT_033968.6|:1-7643700 Homo sapiens chromosome 7 genomic contig, GRCh37 reference primary assembly
Animal_MP	Homo_sapiens	>ref|NT_023603.5|:1-256182 Homo sapiens chromosome 7 genomic contig, GRCh37 reference primary assembly
Animal_MP	Homo_sapiens	>ref|NT_077528.2|:1-556644 Homo sapiens chromosome 7 genomic contig, GRCh37 reference primary assembly
Animal_MP	Homo_sapiens	>ref|NT_007933.15|:1-77412220 Homo sapiens chromosome 7 genomic contig, GRCh37 reference primary assembly
Animal_MP	Homo_sapiens	>ref|NT_007914.15|:1-14866257 Homo sapiens chromosome 7 genomic contig, GRCh37 reference primary assembly
Animal_MP	Homo_sapiens	>ref|NT_007741.14|:1-4758029 Homo sapiens chromosome 7 genomic contig, GRCh37 reference primary assembly
Animal_MP	Homo_sapiens	>ref|NT_023736.17|:1-7464649 Homo sapiens chromosome 8 genomic contig, GRCh37 reference primary assembly
Animal_MP	Homo_sapiens	>ref|NT_077531.4|:1-4567205 Homo sapiens chromosome 8 genomic contig, GRCh37 reference primary assembly
Animal_MP	Homo_sapiens	>ref|NT_167187.1|:1-31697033 Homo sapiens chromosome 8 genomic contig, GRCh37 reference primary assembly
Animal_MP	Homo_sapiens	>ref|NT_023678.16|:1-1291612 Homo sapiens chromosome 8 genomic contig, GRCh37 reference primary assembly
Animal_MP	Homo_sapiens	>ref|NT_008183.19|:1-38440852 Homo sapiens chromosome 8 genomic contig, GRCh37 reference primary assembly
Animal_MP	Homo_sapiens	>ref|NT_008046.16|:1-58606137 Homo sapiens chromosome 8 genomic contig, GRCh37 reference primary assembly
Animal_MP	Homo_sapiens	>ref|NT_037704.5|:1-871434 Homo sapiens chromosome 8 genomic contig, GRCh37 reference primary assembly
Animal_MP	Homo_sapiens	>ref|NT_008413.18|:1-39964796 Homo sapiens chromosome 9 genomic contig, GRCh37 reference primary assembly
Animal_MP	Homo_sapiens	>ref|NT_086755.3|:1-499094 Homo sapiens chromosome 9 genomic contig, GRCh37 reference primary assembly
Animal_MP	Homo_sapiens	>ref|NT_078078.3|:1-157546 Homo sapiens chromosome 9 genomic contig, GRCh37 reference primary assembly
Animal_MP	Homo_sapiens	>ref|NT_078052.4|:1-450681 Homo sapiens chromosome 9 genomic contig, GRCh37 reference primary assembly
Animal_MP	Homo_sapiens	>ref|NT_167189.1|:1-1139474 Homo sapiens chromosome 9 genomic contig, GRCh37 reference primary assembly
Animal_MP	Homo_sapiens	>ref|NT_079533.1|:1-158462 Homo sapiens chromosome 9 genomic contig, GRCh37 reference primary assembly
Animal_MP	Homo_sapiens	>ref|NT_078066.4|:1-471702 Homo sapiens chromosome 9 genomic contig, GRCh37 reference primary assembly
Animal_MP	Homo_sapiens	>ref|NT_078067.3|:1-376183 Homo sapiens chromosome 9 genomic contig, GRCh37 reference primary assembly
Animal_MP	Homo_sapiens	>ref|NT_078068.1|:1-174765 Homo sapiens chromosome 9 genomic contig, GRCh37 reference primary assembly
Animal_MP	Homo_sapiens	>ref|NT_078070.3|:1-1229783 Homo sapiens chromosome 9 genomic contig, GRCh37 reference primary assembly
Animal_MP	Homo_sapiens	>ref|NT_113816.1|:1-187806 Homo sapiens chromosome 9 genomic contig, GRCh37 reference primary assembly
Animal_MP	Homo_sapiens	>ref|NT_078049.4|:1-401038 Homo sapiens chromosome 9 genomic contig, GRCh37 reference primary assembly
Animal_MP	Homo_sapiens	>ref|NT_113817.1|:1-178933 Homo sapiens chromosome 9 genomic contig, GRCh37 reference primary assembly
Animal_MP	Homo_sapiens	>ref|NT_008470.19|:1-62237592 Homo sapiens chromosome 9 genomic contig, GRCh37 reference primary assembly
Animal_MP	Homo_sapiens	>ref|NT_035014.4|:1-3818133 Homo sapiens chromosome 9 genomic contig, GRCh37 reference primary assembly
Animal_MP	Homo_sapiens	>ref|NT_019501.13|:1-2075804 Homo sapiens chromosome 9 genomic contig, GRCh37 reference primary assembly
Animal_MP	Homo_sapiens	>ref|NT_024000.16|:1-1936434 Homo sapiens chromosome 9 genomic contig, GRCh37 reference primary assembly
Animal_MP	Homo_sapiens	>ref|NT_078041.2|:1-464507 Homo sapiens chromosome 9 genomic contig, GRCh37 reference primary assembly
Animal_MP	Homo_sapiens	>ref|NT_113812.2|:1-375452 Homo sapiens chromosome 9 genomic contig, GRCh37 reference primary assembly
Animal_MP	Homo_sapiens	>ref|NT_078043.5|:1-1198162 Homo sapiens chromosome 9 genomic contig, GRCh37 reference primary assembly
Animal_MP	Homo_sapiens	>ref|NT_078055.4|:1-549743 Homo sapiens chromosome 9 genomic contig, GRCh37 reference primary assembly
Animal_MP	Homo_sapiens	>ref|NT_167188.1|:1-1936505 Homo sapiens chromosome 9 genomic contig, GRCh37 reference primary assembly
Animal_MP	Homo_sapiens	>ref|NT_078053.4|:1-465318 Homo sapiens chromosome 9 genomic contig, GRCh37 reference primary assembly
Animal_MP	Homo_sapiens	>ref|NT_113813.2|:1-595518 Homo sapiens chromosome 9 genomic contig, GRCh37 reference primary assembly
Animal_MP	Homo_sapiens	>ref|NT_167191.1|:1-34821 Homo sapiens chromosome X genomic contig, GRCh37 reference primary assembly
Animal_MP	Homo_sapiens	>ref|NT_011638.13|:1-2371741 Homo sapiens chromosome X genomic contig, GRCh37 reference primary assembly
Animal_MP	Homo_sapiens	>ref|NT_011630.14|:1-6136098 Homo sapiens chromosome X genomic contig, GRCh37 reference primary assembly
Animal_MP	Homo_sapiens	>ref|NT_011669.17|:1-14971680 Homo sapiens chromosome X genomic contig, GRCh37 reference primary assembly
Animal_MP	Homo_sapiens	>ref|NT_011651.17|:1-36813976 Homo sapiens chromosome X genomic contig, GRCh37 reference primary assembly
Animal_MP	Homo_sapiens	>ref|NT_028405.12|:1-2114622 Homo sapiens chromosome X genomic contig, GRCh37 reference primary assembly
Animal_MP	Homo_sapiens	>ref|NT_011786.16|:1-27775034 Homo sapiens chromosome X genomic contig, GRCh37 reference primary assembly
Animal_MP	Homo_sapiens	>ref|NT_011681.16|:1-5474738 Homo sapiens chromosome X genomic contig, GRCh37 reference primary assembly
Animal_MP	Homo_sapiens	>ref|NT_167198.1|:1-6178498 Homo sapiens chromosome X genomic contig, GRCh37 reference primary assembly
Animal_MP	Homo_sapiens	>ref|NT_167192.1|:1-86563 Homo sapiens chromosome X genomic contig, GRCh37 reference primary assembly
Animal_MP	Homo_sapiens	>ref|NT_167193.1|:1-766173 Homo sapiens chromosome X genomic contig, GRCh37 reference primary assembly
Animal_MP	Homo_sapiens	>ref|NT_167194.1|:1-36556 Homo sapiens chromosome X genomic contig, GRCh37 reference primary assembly
Animal_MP	Homo_sapiens	>ref|NT_167195.1|:1-80121 Homo sapiens chromosome X genomic contig, GRCh37 reference primary assembly
Animal_MP	Homo_sapiens	>ref|NT_167196.1|:1-754004 Homo sapiens chromosome X genomic contig, GRCh37 reference primary assembly
Animal_MP	Homo_sapiens	>ref|NT_167197.1|:1-34980018 Homo sapiens chromosome X genomic contig, GRCh37 reference primary assembly
Animal_MP	Homo_sapiens	>ref|NT_079573.4|:1-12094741 Homo sapiens chromosome X genomic contig, GRCh37 reference primary assembly
Animal_MP	Homo_sapiens	>ref|NT_086939.3|:1-681176 Homo sapiens chromosome X genomic contig, GRCh37 reference primary assembly
Animal_MP	Homo_sapiens	>ref|NT_011878.9|:1-813231 Homo sapiens chromosome Y genomic contig, GRCh37 reference primary assembly
Animal_MP	Homo_sapiens	>ref|NT_087001.1|:1-39401 Homo sapiens chromosome Y genomic contig, GRCh37 reference primary assembly
Animal_MP	Homo_sapiens	>ref|NT_113819.1|:1-554624 Homo sapiens chromosome Y genomic contig, GRCh37 reference primary assembly
Animal_MP	Homo_sapiens	>ref|NT_011875.12|:1-10102850 Homo sapiens chromosome Y genomic contig, GRCh37 reference primary assembly
Animal_MP	Homo_sapiens	>ref|NT_011903.12|:1-4867933 Homo sapiens chromosome Y genomic contig, GRCh37 reference primary assembly
Animal_MP	Homo_sapiens	>ref|NT_025975.2|:1-98295 Homo sapiens chromosome Y genomic contig, GRCh37 reference primary assembly
Animal_MP	Homo_sapiens	>ref|NT_167206.1|:1-329517 Homo sapiens chromosome Y genomic contig, GRCh37 reference primary assembly
Animal_MP	Homo_sapiens	>ref|NT_167205.1|:1-581282 Homo sapiens chromosome Y genomic contig, GRCh37 reference primary assembly
Animal_MP	Homo_sapiens	>ref|NT_011896.9|:1-6265435 Homo sapiens chromosome Y genomic contig, GRCh37 reference primary assembly
Animal_MP	Homo_sapiens	>ref|NT_086998.1|:1-276367 Homo sapiens chromosome Y genomic contig, GRCh37 reference primary assembly
Animal_MP	Macaca_mulatta	>gi|109156578|ref|NC_007858.1| Macaca mulatta chromosome 1, Mmul_051212 chromosome, whole genome shotgun sequence
Animal_MP	Macaca_mulatta	>gi|109156579|ref|NC_007867.1| Macaca mulatta chromosome 10, Mmul_051212 chromosome, whole genome shotgun sequence
Animal_MP	Macaca_mulatta	>gi|109156580|ref|NC_007868.1| Macaca mulatta chromosome 11, Mmul_051212 chromosome, whole genome shotgun sequence
Animal_MP	Macaca_mulatta	>gi|109156645|ref|NC_007869.1| Macaca mulatta chromosome 12, Mmul_051212 chromosome, whole genome shotgun sequence
Animal_MP	Macaca_mulatta	>gi|109156646|ref|NC_007870.1| Macaca mulatta chromosome 13, Mmul_051212 chromosome, whole genome shotgun sequence
Animal_MP	Macaca_mulatta	>gi|109156648|ref|NC_007871.1| Macaca mulatta chromosome 14, Mmul_051212 chromosome, whole genome shotgun sequence
Animal_MP	Macaca_mulatta	>gi|109156649|ref|NC_007872.1| Macaca mulatta chromosome 15, Mmul_051212 chromosome, whole genome shotgun sequence
Animal_MP	Macaca_mulatta	>gi|109156650|ref|NC_007873.1| Macaca mulatta chromosome 16, Mmul_051212 chromosome, whole genome shotgun sequence
Animal_MP	Macaca_mulatta	>gi|109156884|ref|NC_007874.1| Macaca mulatta chromosome 17, Mmul_051212 chromosome, whole genome shotgun sequence
Animal_MP	Macaca_mulatta	>gi|109156885|ref|NC_007875.1| Macaca mulatta chromosome 18, Mmul_051212 chromosome, whole genome shotgun sequence
Animal_MP	Macaca_mulatta	>gi|109156886|ref|NC_007876.1| Macaca mulatta chromosome 19, Mmul_051212 chromosome, whole genome shotgun sequence
Animal_MP	Macaca_mulatta	>gi|109156887|ref|NC_007859.1| Macaca mulatta chromosome 2, Mmul_051212 chromosome, whole genome shotgun sequence
Animal_MP	Macaca_mulatta	>gi|109156888|ref|NC_007877.1| Macaca mulatta chromosome 20, Mmul_051212 chromosome, whole genome shotgun sequence
Animal_MP	Macaca_mulatta	>gi|109156890|ref|NC_007860.1| Macaca mulatta chromosome 3, Mmul_051212 chromosome, whole genome shotgun sequence
Animal_MP	Macaca_mulatta	>gi|109156893|ref|NC_007861.1| Macaca mulatta chromosome 4, Mmul_051212 chromosome, whole genome shotgun sequence
Animal_MP	Macaca_mulatta	>gi|109156895|ref|NC_007862.1| Macaca mulatta chromosome 5, Mmul_051212 chromosome, whole genome shotgun sequence
Animal_MP	Macaca_mulatta	>gi|109157119|ref|NC_007863.1| Macaca mulatta chromosome 6, Mmul_051212 chromosome, whole genome shotgun sequence
Animal_MP	Macaca_mulatta	>gi|109158192|ref|NC_007864.1| Macaca mulatta chromosome 7, Mmul_051212 chromosome, whole genome shotgun sequence
Animal_MP	Macaca_mulatta	>gi|109158193|ref|NC_007865.1| Macaca mulatta chromosome 8, Mmul_051212 chromosome, whole genome shotgun sequence
Animal_MP	Macaca_mulatta	>gi|109158194|ref|NC_007866.1| Macaca mulatta chromosome 9, Mmul_051212 chromosome, whole genome shotgun sequence
Animal_MP	Macaca_mulatta	>gi|109158195|ref|NC_007878.1| Macaca mulatta chromosome X, Mmul_051212 chromosome, whole genome shotgun sequence
Animal_MP	Macaca_mulatta	>gi|90704326|ref|NW_001219154.1| Macaca mulatta chromosome X unlocalized genomic scaffold, Mmul_051212, whole genome shotgun sequence
Animal_MP	Macaca_mulatta	>gi|90780474|ref|NW_001211473.1| Macaca mulatta unplaced genomic scaffold, Mmul_051212, whole genome shotgun sequence
Animal_MP	Pan_troglodytes	>gi|114795050|ref|NC_006468.2|NC_006468 Pan troglodytes chromosome 1, reference assembly (based on Pan_troglodytes-2.1)
Animal_MP	Pan_troglodytes	>gi|114795051|ref|NC_006477.2|NC_006477 Pan troglodytes chromosome 10, reference assembly (based on Pan_troglodytes-2.1)
Animal_MP	Pan_troglodytes	>gi|114795052|ref|NC_006478.2|NC_006478 Pan troglodytes chromosome 11, reference assembly (based on Pan_troglodytes-2.1)
Animal_MP	Pan_troglodytes	>gi|114795053|ref|NC_006479.2|NC_006479 Pan troglodytes chromosome 12, reference assembly (based on Pan_troglodytes-2.1)
Animal_MP	Pan_troglodytes	>gi|114795054|ref|NC_006480.2|NC_006480 Pan troglodytes chromosome 13, reference assembly (based on Pan_troglodytes-2.1)
Animal_MP	Pan_troglodytes	>gi|114795055|ref|NC_006481.2|NC_006481 Pan troglodytes chromosome 14, reference assembly (based on Pan_troglodytes-2.1)
Animal_MP	Pan_troglodytes	>gi|114795056|ref|NC_006482.2|NC_006482 Pan troglodytes chromosome 15, reference assembly (based on Pan_troglodytes-2.1)
Animal_MP	Pan_troglodytes	>gi|114795057|ref|NC_006483.2|NC_006483 Pan troglodytes chromosome 16, reference assembly (based on Pan_troglodytes-2.1)
Animal_MP	Pan_troglodytes	>gi|114795065|ref|NC_006484.2|NC_006484 Pan troglodytes chromosome 17, reference assembly (based on Pan_troglodytes-2.1)
Animal_MP	Pan_troglodytes	>gi|114795066|ref|NC_006485.2|NC_006485 Pan troglodytes chromosome 18, reference assembly (based on Pan_troglodytes-2.1)
Animal_MP	Pan_troglodytes	>gi|114795187|ref|NC_006486.2|NC_006486 Pan troglodytes chromosome 19, reference assembly (based on Pan_troglodytes-2.1)
Animal_MP	Pan_troglodytes	>gi|114795211|ref|NC_006487.2|NC_006487 Pan troglodytes chromosome 20, reference assembly (based on Pan_troglodytes-2.1)
Animal_MP	Pan_troglodytes	>gi|114795212|ref|NC_006488.2|NC_006488 Pan troglodytes chromosome 21, reference assembly (based on Pan_troglodytes-2.1)
Animal_MP	Pan_troglodytes	>gi|114795213|ref|NC_006489.2|NC_006489 Pan troglodytes chromosome 22, reference assembly (based on Pan_troglodytes-2.1)
Animal_MP	Pan_troglodytes	>gi|114795440|ref|NC_006469.2|NC_006469 Pan troglodytes chromosome 2A, reference assembly (based on Pan_troglodytes-2.1)
Animal_MP	Pan_troglodytes	>gi|114796131|ref|NC_006470.2|NC_006470 Pan troglodytes chromosome 2B, reference assembly (based on Pan_troglodytes-2.1)
Animal_MP	Pan_troglodytes	>gi|114796132|ref|NC_006490.2|NC_006490 Pan troglodytes chromosome 3, reference assembly (based on Pan_troglodytes-2.1)
Animal_MP	Pan_troglodytes	>gi|114796133|ref|NC_006471.2|NC_006471 Pan troglodytes chromosome 4, reference assembly (based on Pan_troglodytes-2.1)
Animal_MP	Pan_troglodytes	>gi|114796134|ref|NC_006472.2|NC_006472 Pan troglodytes chromosome 5, reference assembly (based on Pan_troglodytes-2.1)
Animal_MP	Pan_troglodytes	>gi|114796135|ref|NC_006473.2|NC_006473 Pan troglodytes chromosome 6, reference assembly (based on Pan_troglodytes-2.1)
Animal_MP	Pan_troglodytes	>gi|114796136|ref|NC_006474.2|NC_006474 Pan troglodytes chromosome 7, reference assembly (based on Pan_troglodytes-2.1)
Animal_MP	Pan_troglodytes	>gi|114796137|ref|NC_006475.2|NC_006475 Pan troglodytes chromosome 8, reference assembly (based on Pan_troglodytes-2.1)
Animal_MP	Pan_troglodytes	>gi|114796138|ref|NC_006476.2|NC_006476 Pan troglodytes chromosome 9, reference assembly (based on Pan_troglodytes-2.1)
Animal_MP	Pan_troglodytes	>gi|114796139|ref|NC_006491.2|NC_006491 Pan troglodytes chromosome X, reference assembly (based on Pan_troglodytes-2.1)
Animal_MP	Pan_troglodytes	>gi|114796141|ref|NC_006492.2|NC_006492 Pan troglodytes chromosome Y, reference assembly (based on Pan_troglodytes-2.1)
Animal_MP	Pongo_abelii	>gi|241864942|ref|NC_012591.1| Pongo abelii chromosome 1, P_pygmaeus_2.0.2
Animal_MP	Pongo_abelii	>gi|241864932|ref|NC_012601.1| Pongo abelii chromosome 10, P_pygmaeus_2.0.2
Animal_MP	Pongo_abelii	>gi|241864931|ref|NC_012602.1| Pongo abelii chromosome 11, P_pygmaeus_2.0.2
Animal_MP	Pongo_abelii	>gi|241864930|ref|NC_012603.1| Pongo abelii chromosome 12, P_pygmaeus_2.0.2
Animal_MP	Pongo_abelii	>gi|241864929|ref|NC_012604.1| Pongo abelii chromosome 13, P_pygmaeus_2.0.2
Animal_MP	Pongo_abelii	>gi|241864928|ref|NC_012605.1| Pongo abelii chromosome 14, P_pygmaeus_2.0.2
Animal_MP	Pongo_abelii	>gi|241864927|ref|NC_012606.1| Pongo abelii chromosome 15, P_pygmaeus_2.0.2
Animal_MP	Pongo_abelii	>gi|241864926|ref|NC_012607.1| Pongo abelii chromosome 16, P_pygmaeus_2.0.2
Animal_MP	Pongo_abelii	>gi|241864925|ref|NC_012608.1| Pongo abelii chromosome 17, P_pygmaeus_2.0.2
Animal_MP	Pongo_abelii	>gi|241864924|ref|NC_012609.1| Pongo abelii chromosome 18, P_pygmaeus_2.0.2
Animal_MP	Pongo_abelii	>gi|241864923|ref|NC_012610.1| Pongo abelii chromosome 19, P_pygmaeus_2.0.2
Animal_MP	Pongo_abelii	>gi|241864922|ref|NC_012611.1| Pongo abelii chromosome 20, P_pygmaeus_2.0.2
Animal_MP	Pongo_abelii	>gi|241864921|ref|NC_012612.1| Pongo abelii chromosome 21, P_pygmaeus_2.0.2
Animal_MP	Pongo_abelii	>gi|241864895|ref|NC_012613.1| Pongo abelii chromosome 22, P_pygmaeus_2.0.2
Animal_MP	Pongo_abelii	>gi|241864941|ref|NC_012592.1| Pongo abelii chromosome 2A, P_pygmaeus_2.0.2
Animal_MP	Pongo_abelii	>gi|241864940|ref|NC_012593.1| Pongo abelii chromosome 2B, P_pygmaeus_2.0.2
Animal_MP	Pongo_abelii	>gi|241864939|ref|NC_012594.1| Pongo abelii chromosome 3, P_pygmaeus_2.0.2
Animal_MP	Pongo_abelii	>gi|241864938|ref|NC_012595.1| Pongo abelii chromosome 4, P_pygmaeus_2.0.2
Animal_MP	Pongo_abelii	>gi|241864937|ref|NC_012596.1| Pongo abelii chromosome 5, P_pygmaeus_2.0.2
Animal_MP	Pongo_abelii	>gi|241864936|ref|NC_012597.1| Pongo abelii chromosome 6, P_pygmaeus_2.0.2
Animal_MP	Pongo_abelii	>gi|241864935|ref|NC_012598.1| Pongo abelii chromosome 7, P_pygmaeus_2.0.2
Animal_MP	Pongo_abelii	>gi|241864934|ref|NC_012599.1| Pongo abelii chromosome 8, P_pygmaeus_2.0.2
Animal_MP	Pongo_abelii	>gi|241864933|ref|NC_012600.1| Pongo abelii chromosome 9, P_pygmaeus_2.0.2
Animal_MP	Pongo_abelii	>gi|241864894|ref|NC_012614.1| Pongo abelii chromosome X, P_pygmaeus_2.0.2
Animal_MP	Pongo_abelii	>gi|240988231|ref|NW_002972004.1| Pongo abelii chromosome X unlocalized genomic scaffold, P_pygmaeus_2.0.2
Animal_MP	Pongo_abelii	>gi|240968845|ref|NW_002973204.1| Pongo abelii unplaced genomic scaffold, P_pygmaeus_2.0.2
Plant_Dicot	Arabidopsis_thaliana	>ref|NC_003070.9|:1-30427671 Arabidopsis thaliana chromosome 1, complete sequence
Plant_Dicot	Arabidopsis_thaliana	>ref|NC_003071.7|:1-19698289 Arabidopsis thaliana chromosome 2, complete sequence
Plant_Dicot	Arabidopsis_thaliana	>ref|NC_003074.8|:1-23459830 Arabidopsis thaliana chromosome 3, complete sequence
Plant_Dicot	Arabidopsis_thaliana	>ref|NC_003075.7|:1-18585056 Arabidopsis thaliana chromosome 4, complete sequence
Plant_Dicot	Arabidopsis_thaliana	>ref|NC_003076.8|:1-26975502 Arabidopsis thaliana chromosome 5, complete sequence
Plant_Dicot	Medicago_truncatula	>gi|357521745|ref|NC_016407.1| Medicago truncatula chromosome 1
Plant_Dicot	Medicago_truncatula	>gi|357521756|ref|NC_016408.1| Medicago truncatula chromosome 2
Plant_Dicot	Medicago_truncatula	>gi|357521765|ref|NC_016409.1| Medicago truncatula chromosome 3
Plant_Dicot	Medicago_truncatula	>gi|357521768|ref|NC_016410.1| Medicago truncatula chromosome 4
Plant_Dicot	Medicago_truncatula	>gi|357521778|ref|NC_016411.1| Medicago truncatula chromosome 5
Plant_Dicot	Medicago_truncatula	>gi|357521773|ref|NC_016412.1| Medicago truncatula chromosome 6
Plant_Dicot	Medicago_truncatula	>gi|357521775|ref|NC_016413.1| Medicago truncatula chromosome 7
Plant_Dicot	Medicago_truncatula	>gi|357521776|ref|NC_016414.1| Medicago truncatula chromosome 8
Plant_Dicot	Populus_trichocarpa	>gi|156627641|gb|AC209224.1| Populus trichocarpa chromosome POP064-N07, complete sequence
Plant_Dicot	Populus_trichocarpa	>gi|88853762|gb|AC182672.2| Populus trichocarpa chromosome Pop1-25F8, complete sequence
Plant_Dicot	Populus_trichocarpa	>gi|116047841|gb|CM000337.1| Populus trichocarpa linkage group I chromosome, whole genome shotgun sequence
Plant_Dicot	Populus_trichocarpa	>gi|116047832|gb|CM000346.1| Populus trichocarpa linkage group X chromosome, whole genome shotgun sequence
Plant_Dicot	Populus_trichocarpa	>gi|116047831|gb|CM000347.1| Populus trichocarpa linkage group XI chromosome, whole genome shotgun sequence
Plant_Dicot	Populus_trichocarpa	>gi|116047830|gb|CM000348.1| Populus trichocarpa linkage group XII chromosome, whole genome shotgun sequence
Plant_Dicot	Populus_trichocarpa	>gi|116047829|gb|CM000349.1| Populus trichocarpa linkage group XIII chromosome, whole genome shotgun sequence
Plant_Dicot	Populus_trichocarpa	>gi|116047828|gb|CM000350.1| Populus trichocarpa linkage group XIV chromosome, whole genome shotgun sequence
Plant_Dicot	Populus_trichocarpa	>gi|116047827|gb|CM000351.1| Populus trichocarpa linkage group XV chromosome, whole genome shotgun sequence
Plant_Dicot	Populus_trichocarpa	>gi|116047826|gb|CM000352.1| Populus trichocarpa linkage group XVI chromosome, whole genome shotgun sequence
Plant_Dicot	Populus_trichocarpa	>gi|116047825|gb|CM000353.1| Populus trichocarpa linkage group XVII chromosome, whole genome shotgun sequence
Plant_Dicot	Populus_trichocarpa	>gi|116047824|gb|CM000354.1| Populus trichocarpa linkage group XVIII chromosome, whole genome shotgun sequence
Plant_Dicot	Populus_trichocarpa	>gi|116047823|gb|CM000355.1| Populus trichocarpa linkage group XIX chromosome, whole genome shotgun sequence
Plant_Dicot	Populus_trichocarpa	>gi|116047839|gb|CM000339.1| Populus trichocarpa linkage group III chromosome, whole genome shotgun sequence
Plant_Dicot	Populus_trichocarpa	>gi|116047838|gb|CM000340.1| Populus trichocarpa linkage group IV chromosome, whole genome shotgun sequence
Plant_Dicot	Populus_trichocarpa	>gi|116047837|gb|CM000341.1| Populus trichocarpa linkage group V chromosome, whole genome shotgun sequence
Plant_Dicot	Populus_trichocarpa	>gi|116047836|gb|CM000342.1| Populus trichocarpa linkage group VI chromosome, whole genome shotgun sequence
Plant_Dicot	Populus_trichocarpa	>gi|116047835|gb|CM000343.1| Populus trichocarpa linkage group VII chromosome, whole genome shotgun sequence
Plant_Dicot	Populus_trichocarpa	>gi|116047834|gb|CM000344.1| Populus trichocarpa linkage group VIII chromosome, whole genome shotgun sequence
Plant_Dicot	Populus_trichocarpa	>gi|116047833|gb|CM000345.1| Populus trichocarpa linkage group IX chromosome, whole genome shotgun sequence
Plant_Dicot	Solanum_lycopersicum	>gi|322718798|gb|CM001073.1| Solanum lycopersicum chromosome 10, whole genome shotgun sequence
Plant_Dicot	Solanum_lycopersicum	>gi|322718807|gb|CM001064.1| Solanum lycopersicum chromosome 1, whole genome shotgun sequence
Plant_Dicot	Solanum_lycopersicum	>gi|322718797|gb|CM001074.1| Solanum lycopersicum chromosome 11, whole genome shotgun sequence
Plant_Dicot	Solanum_lycopersicum	>gi|322718806|gb|CM001065.1| Solanum lycopersicum chromosome 2, whole genome shotgun sequence
Plant_Dicot	Solanum_lycopersicum	>gi|322718805|gb|CM001066.1| Solanum lycopersicum chromosome 3, whole genome shotgun sequence
Plant_Dicot	Solanum_lycopersicum	>gi|322718804|gb|CM001067.1| Solanum lycopersicum chromosome 4, whole genome shotgun sequence
Plant_Dicot	Solanum_lycopersicum	>gi|322718803|gb|CM001068.1| Solanum lycopersicum chromosome 5, whole genome shotgun sequence
Plant_Dicot	Solanum_lycopersicum	>gi|322718802|gb|CM001069.1| Solanum lycopersicum chromosome 6, whole genome shotgun sequence
Plant_Dicot	Solanum_lycopersicum	>gi|322718801|gb|CM001070.1| Solanum lycopersicum chromosome 7, whole genome shotgun sequence
Plant_Dicot	Solanum_lycopersicum	>gi|322718799|gb|CM001072.1| Solanum lycopersicum chromosome 9, whole genome shotgun sequence
Plant_Dicot	Solanum_tuberosum	>chr01, www.potatogenome.net; PGSC_DM_v3_2.1.10_pseudomolecules.zip
Plant_Dicot	Solanum_tuberosum	>chr02, www.potatogenome.net; PGSC_DM_v3_2.1.10_pseudomolecules.zip
Plant_Dicot	Solanum_tuberosum	>chr03, www.potatogenome.net; PGSC_DM_v3_2.1.10_pseudomolecules.zip
Plant_Dicot	Solanum_tuberosum	>chr04, www.potatogenome.net; PGSC_DM_v3_2.1.10_pseudomolecules.zip
Plant_Dicot	Solanum_tuberosum	>chr05, www.potatogenome.net; PGSC_DM_v3_2.1.10_pseudomolecules.zip
Plant_Dicot	Solanum_tuberosum	>chr06, www.potatogenome.net; PGSC_DM_v3_2.1.10_pseudomolecules.zip
Plant_Dicot	Solanum_tuberosum	>chr07, www.potatogenome.net; PGSC_DM_v3_2.1.10_pseudomolecules.zip
Plant_Dicot	Solanum_tuberosum	>chr08, www.potatogenome.net; PGSC_DM_v3_2.1.10_pseudomolecules.zip
Plant_Dicot	Solanum_tuberosum	>chr09, www.potatogenome.net; PGSC_DM_v3_2.1.10_pseudomolecules.zip
Plant_Dicot	Solanum_tuberosum	>chr10, www.potatogenome.net; PGSC_DM_v3_2.1.10_pseudomolecules.zip
Plant_Dicot	Solanum_tuberosum	>chr11, www.potatogenome.net; PGSC_DM_v3_2.1.10_pseudomolecules.zip
Plant_Dicot	Solanum_tuberosum	>chr12, www.potatogenome.net; PGSC_DM_v3_2.1.10_pseudomolecules.zip
Plant_Dicot	Vitis_vinifera	>gi|225570623|ref|NC_012007.2|NC_012007 Vitis vinifera chromosome 1, reference assembly (based on 8x_WGS), whole genome shotgun sequence
Plant_Dicot	Vitis_vinifera	>gi|225570624|ref|NC_012016.2|NC_012016 Vitis vinifera chromosome 10, reference assembly (based on 8x_WGS), whole genome shotgun sequence
Plant_Dicot	Vitis_vinifera	>gi|225570997|ref|NC_012017.2|NC_012017 Vitis vinifera chromosome 11, reference assembly (based on 8x_WGS), whole genome shotgun sequence
Plant_Dicot	Vitis_vinifera	>gi|225570998|ref|NC_012018.2|NC_012018 Vitis vinifera chromosome 12, reference assembly (based on 8x_WGS), whole genome shotgun sequence
Plant_Dicot	Vitis_vinifera	>gi|225570999|ref|NC_012019.2|NC_012019 Vitis vinifera chromosome 13, reference assembly (based on 8x_WGS), whole genome shotgun sequence
Plant_Dicot	Vitis_vinifera	>gi|225571000|ref|NC_012020.2|NC_012020 Vitis vinifera chromosome 14, reference assembly (based on 8x_WGS), whole genome shotgun sequence
Plant_Dicot	Vitis_vinifera	>gi|225571001|ref|NC_012021.2|NC_012021 Vitis vinifera chromosome 15, reference assembly (based on 8x_WGS), whole genome shotgun sequence
Plant_Dicot	Vitis_vinifera	>gi|225571002|ref|NC_012022.2|NC_012022 Vitis vinifera chromosome 16, reference assembly (based on 8x_WGS), whole genome shotgun sequence
Plant_Dicot	Vitis_vinifera	>gi|225571114|ref|NC_012023.2|NC_012023 Vitis vinifera chromosome 17, reference assembly (based on 8x_WGS), whole genome shotgun sequence
Plant_Dicot	Vitis_vinifera	>gi|225571115|ref|NC_012024.2|NC_012024 Vitis vinifera chromosome 18, reference assembly (based on 8x_WGS), whole genome shotgun sequence
Plant_Dicot	Vitis_vinifera	>gi|225571116|ref|NC_012025.2|NC_012025 Vitis vinifera chromosome 19, reference assembly (based on 8x_WGS), whole genome shotgun sequence
Plant_Dicot	Vitis_vinifera	>gi|225571691|ref|NC_012008.2|NC_012008 Vitis vinifera chromosome 2, reference assembly (based on 8x_WGS), whole genome shotgun sequence
Plant_Dicot	Vitis_vinifera	>gi|225571692|ref|NC_012009.2|NC_012009 Vitis vinifera chromosome 3, reference assembly (based on 8x_WGS), whole genome shotgun sequence
Plant_Dicot	Vitis_vinifera	>gi|225571701|ref|NC_012010.2|NC_012010 Vitis vinifera chromosome 4, reference assembly (based on 8x_WGS), whole genome shotgun sequence
Plant_Dicot	Vitis_vinifera	>gi|225571790|ref|NC_012011.2|NC_012011 Vitis vinifera chromosome 5, reference assembly (based on 8x_WGS), whole genome shotgun sequence
Plant_Dicot	Vitis_vinifera	>gi|225571805|ref|NC_012012.2|NC_012012 Vitis vinifera chromosome 6, reference assembly (based on 8x_WGS), whole genome shotgun sequence
Plant_Dicot	Vitis_vinifera	>gi|225571812|ref|NC_012013.2|NC_012013 Vitis vinifera chromosome 7, reference assembly (based on 8x_WGS), whole genome shotgun sequence
Plant_Dicot	Vitis_vinifera	>gi|225571813|ref|NC_012014.2|NC_012014 Vitis vinifera chromosome 8, reference assembly (based on 8x_WGS), whole genome shotgun sequence
Plant_Dicot	Vitis_vinifera	>gi|225571814|ref|NC_012015.2|NC_012015 Vitis vinifera chromosome 9, reference assembly (based on 8x_WGS), whole genome shotgun sequence
PlantMonocot	Brachypodium_distachyon	>gi|289163340|gb|CM000880.1| Brachypodium distachyon strain Bd21 chromosome 1, whole genome shotgun sequence
PlantMonocot	Brachypodium_distachyon	>gi|289163332|gb|GG745432.1| Brachypodium distachyon strain Bd21 unplaced genomic scaffold BRADIscaffold_10, whole genome shotgun sequence
PlantMonocot	Brachypodium_distachyon	>gi|289163331|gb|GG745433.1| Brachypodium distachyon strain Bd21 unplaced genomic scaffold BRADIscaffold_11, whole genome shotgun sequence
PlantMonocot	Brachypodium_distachyon	>gi|289163339|gb|CM000881.1| Brachypodium distachyon strain Bd21 chromosome 2, whole genome shotgun sequence
PlantMonocot	Brachypodium_distachyon	>gi|289163338|gb|CM000882.1| Brachypodium distachyon strain Bd21 chromosome 3, whole genome shotgun sequence
PlantMonocot	Brachypodium_distachyon	>gi|289163337|gb|CM000883.1| Brachypodium distachyon strain Bd21 chromosome 4, whole genome shotgun sequence
PlantMonocot	Brachypodium_distachyon	>gi|289163336|gb|CM000884.1| Brachypodium distachyon strain Bd21 chromosome 5, whole genome shotgun sequence
PlantMonocot	Brachypodium_distachyon	>gi|289163335|gb|GG745429.1| Brachypodium distachyon strain Bd21 unplaced genomic scaffold BRADIscaffold_7, whole genome shotgun sequence
PlantMonocot	Brachypodium_distachyon	>gi|289163334|gb|GG745430.1| Brachypodium distachyon strain Bd21 unplaced genomic scaffold BRADIscaffold_8, whole genome shotgun sequence
PlantMonocot	Brachypodium_distachyon	>gi|289163333|gb|GG745431.1| Brachypodium distachyon strain Bd21 unplaced genomic scaffold BRADIscaffold_9, whole genome shotgun sequence
PlantMonocot	Oryza_sativa	>ref|NC_008394.1|:1-43261740 Oryza sativa (japonica cultivar-group) genomic DNA, chromosome 1
PlantMonocot	Oryza_sativa	>ref|NC_008403.1|:1-22685906 Oryza sativa (japonica cultivar-group) genomic DNA, chromosome 10
PlantMonocot	Oryza_sativa	>ref|NC_008404.1|:1-28386948 Oryza sativa (japonica cultivar-group) genomic DNA, chromosome 11
PlantMonocot	Oryza_sativa	>ref|NC_008405.1|:1-27566993 Oryza sativa (japonica cultivar-group) genomic DNA, chromosome 12
PlantMonocot	Oryza_sativa	>ref|NC_008395.1|:1-35954743 Oryza sativa (japonica cultivar-group) genomic DNA, chromosome 2
PlantMonocot	Oryza_sativa	>ref|NC_008396.1|:1-36192742 Oryza sativa (japonica cultivar-group) genomic DNA, chromosome 3
PlantMonocot	Oryza_sativa	>ref|NC_008397.1|:1-35498469 Oryza sativa (japonica cultivar-group) genomic DNA, chromosome 4
PlantMonocot	Oryza_sativa	>ref|NC_008398.1|:1-29737217 Oryza sativa (japonica cultivar-group) genomic DNA, chromosome 5
PlantMonocot	Oryza_sativa	>ref|NC_008399.1|:1-30731886 Oryza sativa (japonica cultivar-group) genomic DNA, chromosome 6
PlantMonocot	Oryza_sativa	>ref|NC_008400.1|:1-29644043 Oryza sativa (japonica cultivar-group) genomic DNA, chromosome 7
PlantMonocot	Oryza_sativa	>ref|NC_008401.1|:1-28434780 Oryza sativa (japonica cultivar-group) genomic DNA, chromosome 8
PlantMonocot	Oryza_sativa	>ref|NC_008402.1|:1-22696651 Oryza sativa (japonica cultivar-group) genomic DNA, chromosome 9
PlantMonocot	Sorghum_bicolor	>gi|242042636|ref|NC_012870.1| Sorghum bicolor chromosome 1, whole genome shotgun sequence
PlantMonocot	Sorghum_bicolor	>gi|242097191|ref|NC_012879.1| Sorghum bicolor chromosome 10, whole genome shotgun sequence
PlantMonocot	Sorghum_bicolor	>gi|242060088|ref|NC_012872.1| Sorghum bicolor chromosome 3, whole genome shotgun sequence
PlantMonocot	Sorghum_bicolor	>gi|242067135|ref|NC_012873.1| Sorghum bicolor chromosome 4, whole genome shotgun sequence
PlantMonocot	Sorghum_bicolor	>gi|242072114|ref|NC_012874.1| Sorghum bicolor chromosome 5, whole genome shotgun sequence
PlantMonocot	Sorghum_bicolor	>gi|242077817|ref|NC_012875.1| Sorghum bicolor chromosome 6, whole genome shotgun sequence
PlantMonocot	Sorghum_bicolor	>gi|242082450|ref|NC_012876.1| Sorghum bicolor chromosome 7, whole genome shotgun sequence
PlantMonocot	Sorghum_bicolor	>gi|242086505|ref|NC_012877.1| Sorghum bicolor chromosome 8, whole genome shotgun sequence
PlantMonocot	Sorghum_bicolor	>gi|242091636|ref|NC_012878.1| Sorghum bicolor chromosome 9, whole genome shotgun sequence
PlantMonocot	Zea_mays	>gi|284930231|gb|CM000777.2| Zea mays chromosome 1
PlantMonocot	Zea_mays	>gi|284930222|gb|CM000786.1| Zea mays chromosome 10
PlantMonocot	Zea_mays	>gi|284930230|gb|CM000778.2| Zea mays chromosome 2
PlantMonocot	Zea_mays	>gi|284930229|gb|CM000779.1| Zea mays chromosome 3
PlantMonocot	Zea_mays	>gi|284930228|gb|CM000780.1| Zea mays chromosome 4
PlantMonocot	Zea_mays	>gi|284930227|gb|CM000781.1| Zea mays chromosome 5
PlantMonocot	Zea_mays	>gi|284930226|gb|CM000782.1| Zea mays chromosome 6
PlantMonocot	Zea_mays	>gi|284930225|gb|CM000783.1| Zea mays chromosome 7
PlantMonocot	Zea_mays	>gi|284930224|gb|CM000784.1| Zea mays chromosome 8
PlantMonocot	Zea_mays	>gi|284930223|gb|CM000785.1| Zea mays chromosome 9
